# Supplementary material for: The Complete Chloroplast Genome Sequences of 14 Curcuma Species: Insights Into Genome Evolution and Phylogenetic Relationships Within Zingiberales
Source: Front Genet. 2020 Jul 23;11:802. doi: 10.3389/fgene.2020.00802 (PMC7396571; doi:10.3389/fgene.2020.00802)
Supplement: TABLE S1 — Complete chloroplast genomes for 11 Zingiberaceae specie. [file Data_Sheet_1.zip]

Archive with 9 entries (9 files):
- Supplementary Table 1.XLSX
- Supplementary Table 2.XLSX
- Supplementary Table 3.XLSX
- Supplementary Table 4.XLSX
- Supplementary Table 5.XLSX
- Supplementary Table 6.XLSX
- Supplementary Table 7.XLSX
- Supplementary Table 8.XLSX
- Supplementary Table 9.DOCX
