# Supplementary material for: The Complete Chloroplast Genome Sequences of 14 Curcuma Species: Insights Into Genome Evolution and Phylogenetic Relationships Within Zingiberales
Source: Front Genet. 2020 Jul 23;11:802. doi: 10.3389/fgene.2020.00802 (PMC7396571; doi:10.3389/fgene.2020.00802)
Supplement: TABLE S1 — Complete chloroplast genomes for 11 Zingiberaceae specie. [file Data_Sheet_1.zip › Supplementary Table 1.XLSX]

## Sheet: Sheet1
Table S1. Complete chloroplast genomes for 11 Zingiberaceae specie
	Z.spectabile	Z.officinale	A.krervanh	A.compactum	W.longiligularis	W.villosa	K.elegans	K.galanga	A.oxyphylla	S.involucratus	L.tsaoko
Accsion	JX088661	MH161428	NC_036935	NC_036992	MK889505	MH161418	NC_040852	NC_040851	KY985237	MK262725	MK937808
Family	Zingiberaceae	Zingiberaceae	Zingiberaceae	Zingiberaceae	Zingiberaceae	Zingiberaceae	Zingiberaceae	Zingiberaceae	Zingiberaceae	Zingiberaceae	Zingiberaceae
Total length(bp)	155890	162621	162766	163553	163608	164069	163555	163811	161351	163300	164101
GC(%)	36.29	36.1	36.16	36.04	36.08	36.05	36.06	36.06	36.17	36	36.02
LSC
length(bp)	90832	87486	87728	88535	88680	88798	88020	88405	87248	87498	89227
GC(%)	34.25	33.84	33.91	33.71	33.7	33.72	33.88	33.83	33.83	33.78	33.73
length(%)	58.27	53.8	53.9	54.13	54.2	54.12	53.82	53.97	54.07	53.58	54.37
SSC
length(bp)	18508	15577	15754	15370	15288	15353	15989	15812	16175	15568	15372
GC(%)	29.6	29.7	29.62	29.82	30.06	29.97	29.36	29.49	29.61	29.59	29.8
length(%)	11.87	9.58	9.68	9.4	9.34	9.36	9.78	9.65	10.02	9.53	9.37
IR
length(bp)	23277	29781	29644	29826	29822	29961	29775	29799	28966	30119	29753
GC(%)	42.93	41.1	41.23	41.12	41.14	41.05	41.08	41.11	41.52	40.88	41.07
length(%)	14.93	18.31	18.21	18.24	18.23	18.26	18.2	18.19	17.95	18.44	18.13
