# Supplementary material for: The Complete Chloroplast Genome Sequences of 14 Curcuma Species: Insights Into Genome Evolution and Phylogenetic Relationships Within Zingiberales
Source: Front Genet. 2020 Jul 23;11:802. doi: 10.3389/fgene.2020.00802 (PMC7396571; doi:10.3389/fgene.2020.00802)
Supplement: TABLE S1 — Complete chloroplast genomes for 11 Zingiberaceae specie. [file Data_Sheet_1.zip › Supplementary Table 2.XLSX]

## Sheet: Sheet1
Table S2. Distribution of genes and Intergenic regions for 11 species in Zingiberaceae
	Z.spectabile	Z.officinale	A.krervanh	A.compactum	W.longiligularis	W.villosa	K.elegans	K.galanga	A.oxyphylla	S.involucratus	L.tsaoko
Accsion	JX088661	MH161428	NC_036935	NC_036992	MK889505	MH161418	NC_040852	NC_040851	KY985237	MK262725	MK937808
Family	Zingiberaceae	Zingiberaceae	Zingiberaceae	Zingiberaceae	Zingiberaceae	Zingiberaceae	Zingiberaceae	Zingiberaceae	Zingiberaceae	Zingiberaceae	Zingiberaceae
Protein Coding Genes Length (bp)	78510	79087	81562	79688	77372	83104	83021	83105	84187	83401	79126
GC(%)	36.99	37.12	37.1	36.98	37.41	36.92	36.91	36.94	36.95	36.85	37.1
length(%)	50.36	48.63	50.11	48.72	47.29	50.65	50.76	50.73	52.18	51.07	48.22
rRNA
Length (bp)	9054	9088	9088	9102	9090	9090	9054	9054	9054	9054	9054
GC(%	55.16	55.11	55	54.98	55.03	55.03	55.15	55.17	55.1	55.18	55.07
length(%)	5.81	5.59	5.58	5.57	5.56	5.54	5.54	5.53	5.61	5.54	5.52
tRNA
Length (bp)	2915	2915	2311	2313	2313	2920	2859	2916	2846	2923	3029
GC(%)	52.8	52.93	52.44	52.23	52.36	53.01	52.85	52.88	52.92	52.86	51.9
length(%)	1.87	1.79	1.42	1.41	1.41	1.78	1.75	1.78	1.76	1.79	1.85
Intergenic Regions
Length (bp)	54458	49196	57331	60034	62355	49770	50188	49660	51274	48765	50135
GC(%)	34.28	30.02	31.68	31.79	31.55	29.94	30	29.9	30.42	29.75	30.17
length(%)	34.93	30.25	35.22	36.71	38.11	30.33	30.69	30.32	31.78	29.86	30.55
Intron
Length (bp)	20007	22335	12474	12416	12478	19185	18433	19076	13990	19157	22757
GC(%)	20007	22335	12474	12416	12478	19185	18433	19076	13990	19157	22757
length(%)	12.83	13.73	7.66	7.59	7.63	11.69	11.27	11.65	8.67	11.73	13.87
