# Supplementary material for: The Complete Chloroplast Genome Sequences of 14 Curcuma Species: Insights Into Genome Evolution and Phylogenetic Relationships Within Zingiberales
Source: Front Genet. 2020 Jul 23;11:802. doi: 10.3389/fgene.2020.00802 (PMC7396571; doi:10.3389/fgene.2020.00802)
Supplement: TABLE S1 — Complete chloroplast genomes for 11 Zingiberaceae specie. [file Data_Sheet_1.zip › Supplementary Table 3.XLSX]

## Sheet: C. sichuanensis
	Table S3: The genes having intron in the 25 Zingiberaceae chloroplast genomes
	gene	location	ExonI(bp)	intronI(bp)	ExonII(bp)	intronII(bp)	ExonIII(bp)
	rps16	LSC	40	737	212
	rpoC1	LSC	432	733	1623
	atpF	LSC	145	824	410
	petB	LSC	6	849	648
	petD	LSC	8	742	475
	ndhB	IR	775	700	758
	ndhA	SSC	553	1075	539
	rps12	LSC	115		233	539	27
	rpl16	LSC	9	1044	402
	rpl2	IR	388	662	431
	ycf3	LSC	124	722	230	794	153
	clpP	LSC	71	865	289	644	258
	trnK-UUU	LSC	36	2655	37
	trnL-UAA	LSC	35	534	50
	trnV-UAC	LSC	38	598	37
	trnI-GAU	IR	42	935	35
	trnA-UGC	IR	38	801	35
	trnG-UCC	LSC	23	702	47
The rps12 gene is divided into 5’rps12 in the LSC region and 3’-rps12 in the IR region.

## Sheet: C. elata
	Table S3: The genes having intron in the 25 Zingiberaceae chloroplast genomes
	gene	location	ExonI(bp)	intronI(bp)	ExonII(bp)	intronII(bp)	ExonIII(bp)
	rps16	LSC	40	734	212
	rpoC1	LSC	432	733	1623
	atpF	LSC	145	832	410
	petB	LSC	6	849	648
	petD	LSC	8	742	475
	ndhB	IR	775	700	758
	ndhA	SSC	553	1084	539
	rps16	LSC	115		233	539	27
	rpl16	LSC	9	1044	402
	rpl2	LSC	388	662	431
	ycf3	LSC	124	722	230	794	153
	clpP	LSC	71	866	289	644	258
	trnK-UUU	LSC	36	2650	37
	trnL-UAA	LSC	35	538	50
	trnV-UAC	LSC	38	598	37
	trnI-GAU	IR	42	935	35
	trnA-UGC	IR	38	801	35
	trnG-UCC	LSC	23	708	47

## Sheet: C. yunnanensis
	Table S3: The genes having intron in the 25 Zingiberaceae chloroplast genomes
	gene	location	ExonI(bp)	intronI(bp)	ExonII(bp)	intronII(bp)	ExonIII(bp)
	rps16	LSC	40	737	212
	rpoC1	LSC	432	733	1623
	atpF	LSC	145	824	410
	petB	LSC	6	849	648
	petD	LSC	8	742	475
	ndhB	IR	775	700	758
	ndhA	SSC	553	1075	539
	rps16	LSC	115		233	539	27
	rpl16	LSC	9	1044	402
	rpl2	LSC	388	662	431
	ycf3	LSC	124	722	230	794	153
	clpP	LSC	71	865	289	644	258
	trnK-UUU	LSC	36	2655	37
	trnL-UAA	LSC	35	534	50
	trnV-UAC	LSC	38	598	37
	trnI-GAU	IR	42	935	35
	trnA-UGC	IR	38	801	35
	trnG-UCC	LSC	23	702	47

## Sheet: C. phaeocaulis
	Table S3: The genes having intron in the 25 Zingiberaceae chloroplast genomes
	gene	location	ExonI(bp)	intronI(bp)	ExonII(bp)	intronII(bp)	ExonIII(bp)
	rps16	LSC	40	734	212
	rpoC1	LSC	432	733	1623
	atpF	LSC	145	833	410
	petB	LSC	6	849	648
	petD	LSC	8	742	475
	ndhB	IR	775	700	758
	ndhA	SSC	553	1087	539
	rps16	LSC	115		233	539	27
	rpl16	LSC	9	1044	402
	rpl2	LSC	388	662	431
	ycf3	LSC	124	721	230	794	153
	clpP	LSC	71	866	289	646	258
	trnK-UUU	LSC	36	2651	37
	trnL-UAA	LSC	35	533	50
	trnV-UAC	LSC	38	598	37
	trnI-GAU	IR	42	935	35
	trnA-UGC	IR	38	767	35
	trnG-UCC	LSC	23	702	47

## Sheet: C. flaviflora
	Table S3: The genes having intron in the 25 Zingiberaceae chloroplast genomes
	gene	location	ExonI(bp)	intronI(bp)	ExonII(bp)	intronII(bp)	ExonIII(bp)
	rps16	LSC	40	737	211
	rpoC1	LSC	432	732	1623
	atpF	LSC	145	806	410
	petB	LSC	6	854	648
	petD	LSC	8	747	475
	ndhB	IR	775	700	758
	ndhA	SSC	553	1072	539
	rps16	LSC	115		233	539	27
	rpl16	LSC	9	1063	402
	rpl2	LSC	388	662	431
	ycf3	LSC	124	718	230	794	153
	clpP	LSC	71	857	289	633	258
	trnK-UUU	LSC	36	2679	37
	trnL-UAA	LSC	35	535	50
	trnV-UAC	LSC	38	598	37
	trnI-GAU	IR	42	935	35
	trnA-UGC	IR	38	801	35
	trnG-UCC	LSC	23	702	47

## Sheet: C. alismatifolia
	Table S3: The genes having intron in the 25 Zingiberaceae chloroplast genomes
	gene	location	ExonI(bp)	intronI(bp)	ExonII(bp)	intronII(bp)	ExonIII(bp)
	rps16	LSC	40	802	212
	rpoC1	LSC	432	732	1623
	atpF	LSC	145	825	410
	petB	LSC	6	851	648
	petD	LSC	8	742	475
	ndhB	IR	775	700	758
	ndhA	SSC	553	1080	539
	rps16	LSC	115		233	539	27
	rpl16	LSC	9	1037	402
	rpl2	LSC	388	662	431
	ycf3	LSC	124	727	230	793	153
	clpP	LSC	71	848	289	633	258
	trnK-UUU	LSC	36	2718	37
	trnL-UAA	LSC	35	538	50
	trnV-UAC	LSC	38	598	37
	trnI-GAU	IR	42	941	35
	trnA-UGC	IR	38	811	35
	trnG-UCC	LSC	23	706	47

## Sheet: C. longa
	Table S3: The genes having intron in the 25 Zingiberaceae chloroplast genomes
	gene	location	ExonI(bp)	intronI(bp)	ExonII(bp)	intronII(bp)	ExonIII(bp)
	rps16	LSC	40	731	212
	rpoC1	LSC	432	732	1623
	atpF	LSC	145	813	410
	petB	LSC	6	864	648
	petD	LSC	8	742	475
	ndhB	IR	775	700	758
	ndhA	SSC	553	1079	539
	rps16	LSC	115		233	539	27
	rpl16	LSC	9	1044	402
	rpl2	LSC	388	662	431
	ycf3	LSC	124	722	230	794	153
	clpP	LSC	71	865	289	645	258
	trnK-UUU	LSC	36	2655	37
	trnL-UAA	LSC	35	534	50
	trnV-UAC	LSC	38	598	37
	trnI-GAU	IR	42	935	35
	trnA-UGC	IR	38	801	35
	trnG-UCC	LSC	23	702	47

## Sheet: C. amarissima
	Table S3: The genes having intron in the 25 Zingiberaceae chloroplast genomes
	gene	location	ExonI(bp)	intronI(bp)	ExonII(bp)	intronII(bp)	ExonIII(bp)
	rps16	LSC	40	732	212
	rpoC1	LSC	432	732	1623
	atpF	LSC	145	825	410
	petB	LSC	6	848	648
	petD	LSC	8	742	475
	ndhB	IR	775	700	758
	ndhA	SSC	553	1076	539
	rps16	LSC	115		233	539	27
	rpl16	LSC	9	1044	402
	rpl2	LSC	388	662	431
	ycf3	LSC	124	722	230	794	153
	clpP	LSC	71	865	289	645	258
	trnK-UUU	LSC	36	2651	37
	trnL-UAA	LSC	35	534	50
	trnV-UAC	LSC	38	598	37
	trnI-GAU	IR	42	935	35
	trnA-UGC	IR	38	801	35
	trnG-UCC	LSC	23	702	47

## Sheet: C. sp.1
	Table S3: The genes having intron in the 25 Zingiberaceae chloroplast genomes
	gene	location	ExonI(bp)	intronI(bp)	ExonII(bp)	intronII(bp)	ExonIII(bp)
	rps16	LSC	40	731	212
	rpoC1	LSC	432	732	1623
	atpF	LSC	145	813	410
	petB	LSC	6	864	648
	petD	LSC	8	742	475
	ndhB	IR	775	700	758
	ndhA	SSC	553	1079	539
	rps16	LSC	115		233	539	27
	rpl16	LSC	9	1044	402
	rpl2	LSC	388	662	431
	ycf3	LSC	124	722	230	794	153
	clpP	LSC	71	865	289	645	258
	trnK-UUU	LSC	36	2650	37
	trnL-UAA	LSC	35	533	50
	trnV-UAC	LSC	38	598	37
	trnI-GAU	IR	42	935	35
	trnA-UGC	IR	38	801	35
	trnG-UCC	LSC	23	702	47

## Sheet: C.wenyujin
Table S3: The genes having intron in the 25 Zingiberaceae chloroplast genomes
gene	location	ExonI(bp)	intronI(bp)	ExonII(bp)	intronII(bp)	ExonIII(bp)
rps16	LSC	40	734	212
rpoC1	LSC	432	733	1623
atpF	LSC	145	833	410
petB	LSC	6	849	648
petD	LSC	8	742	475
ndhB	IR	775	700	758
ndhA	SSC	553	1082	539
rps16	LSC	115		233	539	27
rpl16	LSC	9	1044	402
rpl2	LSC	388	662	431
ycf3	LSC	124	722	230	794	153
clpP	LSC	71	866	289	646	258
trnK-UUU	LSC	36	2653	37
trnL-UAA	LSC	35	533	50
trnV-UAC	LSC	38	598	37
trnI-GAU	IR	42	935	35
trnA-UGC	IR	38	767	35
trnG-UCC	LSC	23	702	47

[truncated: 15 more sheets: C. rosesana, C. zanthorrhiza, C. sp.2, C. aromatica, Z.spectabile, A.oxyphylla , W.villosa, Z.officinale, S.involucratus, W.longiligularis, L.tsaoko, A.krervanh, A.compactum, K.galanga, K.elegans]
