# Supplementary material for: The Complete Chloroplast Genome Sequences of 14 Curcuma Species: Insights Into Genome Evolution and Phylogenetic Relationships Within Zingiberales
Source: Front Genet. 2020 Jul 23;11:802. doi: 10.3389/fgene.2020.00802 (PMC7396571; doi:10.3389/fgene.2020.00802)
Supplement: TABLE S1 — Complete chloroplast genomes for 11 Zingiberaceae specie. [file Data_Sheet_1.zip › Supplementary Table 4.XLSX]

## Sheet: RSCU
Table S4 Codon content of amino acid and stop codon of 25 Zingiberaceae species
		C.sichuanensis	C.elata	C.yunnanensis	C.phaeocaulis	C.flaviflora	C.alismatifolia	C.longa	C.amarissima	C.sp.1	C.wenyujin	C.rosesana	C.zanthorrhiza	C.sp.2	C.aromatica	A.oxyphylla	A.compactum	A.krervanh	K.elegans	K.galanga	L.tsaoko	W.longiligularis	W.villosa	S.Involucratus	Z.officinale	Z.spectabile
Amino acid	Codon
Ala	GCA	1.31	1.3	1.31	1.3	1.29	1.31	1.31	1.31	1.31	1.3	1.31	1.31	1.31	1.3	1.29	1.29	1.24	1.3	1.29	1.29	1.27	1.29	1.32	1.25	1.23
Ala	GCC	0.56	0.56	0.56	0.56	0.57	0.56	0.56	0.56	0.56	0.56	0.56	0.56	0.56	0.56	0.55	0.54	0.56	0.57	0.56	0.56	0.55	0.55	0.55	0.58	0.58
Ala	GCG	0.32	0.32	0.32	0.32	0.31	0.32	0.32	0.32	0.32	0.32	0.32	0.32	0.32	0.32	0.31	0.34	0.33	0.34	0.32	0.33	0.33	0.34	0.32	0.32	0.32
Ala	GCU	1.81	1.81	1.81	1.81	1.83	1.81	1.81	1.81	1.81	1.81	1.81	1.81	1.81	1.81	1.85	1.83	1.86	1.8	1.83	1.82	1.86	1.83	1.81	1.86	1.86
Cys	UGC	0.54	0.54	0.54	0.54	0.54	0.55	0.54	0.54	0.54	0.54	0.54	0.54	0.54	0.54	0.53	0.55	0.55	0.53	0.54	0.55	0.55	0.55	0.56	0.5	0.45
Cys	UGU	1.45	1.45	1.45	1.46	1.46	1.45	1.45	1.46	1.45	1.46	1.45	1.45	1.45	1.45	1.47	1.45	1.45	1.47	1.46	1.45	1.45	1.45	1.44	1.5	1.55
Asp	GAC	0.35	0.35	0.35	0.35	0.37	0.36	0.35	0.35	0.35	0.35	0.35	0.35	0.35	0.35	0.38	0.37	0.43	0.36	0.37	0.38	0.37	0.37	0.36	0.36	0.37
Asp	GAU	1.65	1.65	1.65	1.65	1.63	1.64	1.65	1.65	1.65	1.65	1.65	1.65	1.65	1.65	1.62	1.63	1.57	1.64	1.63	1.62	1.63	1.63	1.64	1.64	1.63
Glu	GAA	1.49	1.49	1.49	1.49	1.52	1.49	1.49	1.49	1.49	1.49	1.49	1.49	1.49	1.49	1.52	1.5	1.55	1.49	1.51	1.51	1.48	1.5	1.5	1.49	1.54
Glu	GAG	0.51	0.51	0.51	0.51	0.48	0.51	0.51	0.51	0.51	0.51	0.51	0.51	0.51	0.51	0.48	0.5	0.45	0.51	0.49	0.49	0.52	0.5	0.51	0.51	0.45
Phe	UUC	0.71	0.71	0.71	0.71	0.69	0.7	0.71	0.71	0.71	0.71	0.71	0.71	0.71	0.71	0.68	0.7	0.69	0.71	0.69	0.7	0.71	0.71	0.71	0.71	0.64
Phe	UUU	1.29	1.29	1.29	1.29	1.32	1.3	1.29	1.29	1.29	1.29	1.29	1.29	1.29	1.29	1.32	1.3	1.31	1.3	1.31	1.3	1.29	1.29	1.29	1.29	1.36
Gly	GGA	1.59	1.59	1.59	1.59	1.61	1.6	1.59	1.59	1.59	1.59	1.59	1.59	1.59	1.59	1.6	1.61	1.57	1.6	1.6	1.59	1.58	1.59	1.6	1.59	1.58
Gly	GGC	0.34	0.34	0.34	0.34	0.35	0.34	0.34	0.34	0.34	0.34	0.34	0.34	0.34	0.34	0.33	0.33	0.38	0.36	0.36	0.34	0.34	0.34	0.34	0.36	0.35
Gly	GGG	0.67	0.67	0.67	0.67	0.61	0.68	0.67	0.67	0.67	0.67	0.67	0.67	0.67	0.67	0.63	0.65	0.66	0.66	0.62	0.68	0.68	0.67	0.67	0.61	0.6
Gly	GGU	1.4	1.4	1.4	1.4	1.42	1.39	1.4	1.4	1.4	1.4	1.4	1.4	1.4	1.4	1.44	1.41	1.4	1.39	1.42	1.39	1.41	1.4	1.39	1.43	1.47
His	CAC	0.43	0.43	0.43	0.43	0.45	0.44	0.43	0.43	0.43	0.43	0.43	0.43	0.43	0.43	0.41	0.42	0.47	0.45	0.44	0.43	0.43	0.42	0.44	0.45	0.46
His	CAU	1.57	1.57	1.57	1.57	1.56	1.56	1.57	1.57	1.57	1.57	1.57	1.57	1.57	1.57	1.59	1.58	1.53	1.55	1.56	1.57	1.57	1.58	1.56	1.55	1.54
Ile	AUA	0.97	0.97	0.97	0.97	0.99	0.97	0.97	0.97	0.97	0.97	0.97	0.97	0.97	0.97	0.98	0.96	0.95	0.98	0.98	0.99	0.95	0.97	0.97	0.96	0.96
Ile	AUC	0.55	0.55	0.55	0.55	0.52	0.56	0.55	0.55	0.55	0.55	0.55	0.55	0.55	0.55	0.53	0.55	0.58	0.55	0.53	0.54	0.56	0.55	0.56	0.53	0.5
Ile	AUU	1.48	1.48	1.48	1.48	1.49	1.48	1.48	1.48	1.48	1.48	1.48	1.48	1.48	1.48	1.49	1.48	1.47	1.47	1.49	1.48	1.49	1.48	1.47	1.51	1.54
Lys	AAA	1.47	1.47	1.47	1.47	1.5	1.47	1.47	1.47	1.47	1.47	1.47	1.47	1.47	1.47	1.47	1.47	1.47	1.47	1.5	1.43	1.45	1.47	1.47	1.5	1.55
Lys	AAG	0.53	0.53	0.53	0.53	0.5	0.53	0.53	0.53	0.53	0.53	0.53	0.53	0.53	0.53	0.53	0.53	0.52	0.53	0.5	0.57	0.55	0.53	0.53	0.5	0.45
Leu	CUA	0.8	0.8	0.8	0.8	0.81	0.8	0.81	0.8	0.81	0.8	0.81	0.8	0.8	0.8	0.8	0.79	0.75	0.78	0.8	0.84	0.78	0.8	0.8	0.76	0.72
Leu	CUC	0.41	0.41	0.41	0.41	0.4	0.41	0.41	0.41	0.41	0.41	0.41	0.41	0.41	0.41	0.41	0.41	0.42	0.41	0.39	0.4	0.41	0.41	0.4	0.4	0.38
Leu	CUG	0.38	0.38	0.38	0.39	0.37	0.38	0.38	0.38	0.38	0.39	0.38	0.38	0.38	0.38	0.36	0.38	0.38	0.38	0.36	0.38	0.37	0.37	0.4	0.37	0.34
Leu	CUU	1.24	1.24	1.24	1.24	1.23	1.26	1.24	1.24	1.24	1.24	1.24	1.24	1.24	1.24	1.24	1.24	1.24	1.26	1.23	1.27	1.25	1.26	1.24	1.23	1.21
Leu	UUA	1.86	1.86	1.86	1.85	1.94	1.86	1.86	1.86	1.86	1.85	1.86	1.86	1.86	1.86	1.93	1.89	2	1.87	1.95	1.83	1.88	1.88	1.84	1.94	2.09
Leu	UUG	1.31	1.31	1.31	1.31	1.26	1.29	1.31	1.31	1.31	1.31	1.31	1.31	1.31	1.31	1.26	1.3	1.22	1.29	1.25	1.28	1.31	1.29	1.31	1.3	1.27
Met	AUG	1	1	1	1	1	1	1	1	1	1	1	1	1	1	1	1	1	1	1	1	1	1	1	1	1
Asn	AAC	0.47	0.47	0.47	0.47	0.46	0.47	0.47	0.47	0.47	0.47	0.47	0.47	0.47	0.47	0.46	0.46	0.53	0.47	0.47	0.48	0.45	0.46	0.48	0.45	0.45
Asn	AAU	1.53	1.53	1.53	1.53	1.54	1.53	1.53	1.53	1.53	1.53	1.53	1.53	1.53	1.53	1.54	1.54	1.47	1.53	1.53	1.52	1.55	1.54	1.52	1.55	1.55
Pro	CCA	1.18	1.18	1.18	1.17	1.16	1.16	1.18	1.18	1.18	1.17	1.18	1.18	1.18	1.18	1.19	1.2	1.19	1.14	1.15	1.19	1.18	1.18	1.18	1.18	1.15
Pro	CCC	0.73	0.73	0.73	0.73	0.74	0.74	0.73	0.73	0.73	0.73	0.73	0.73	0.73	0.73	0.77	0.75	0.75	0.74	0.76	0.73	0.76	0.74	0.73	0.77	0.75
Pro	CCG	0.48	0.48	0.48	0.48	0.48	0.48	0.48	0.48	0.48	0.48	0.48	0.48	0.48	0.48	0.44	0.47	0.48	0.5	0.49	0.48	0.46	0.47	0.48	0.48	0.44
Pro	CCU	1.62	1.62	1.62	1.62	1.61	1.61	1.62	1.62	1.62	1.62	1.62	1.62	1.62	1.62	1.6	1.58	1.58	1.62	1.6	1.59	1.59	1.6	1.61	1.57	1.65
Gln	CAA	1.52	1.52	1.52	1.52	1.52	1.52	1.52	1.52	1.52	1.52	1.52	1.52	1.52	1.52	1.52	1.51	1.49	1.51	1.52	1.52	1.5	1.51	1.52	1.51	1.54
Gln	CAG	0.48	0.48	0.48	0.48	0.48	0.48	0.48	0.48	0.48	0.48	0.48	0.48	0.48	0.48	0.48	0.49	0.51	0.49	0.48	0.48	0.5	0.49	0.48	0.49	0.46
Arg	AGA	1.9	1.9	1.9	1.9	1.88	1.89	1.9	1.9	1.9	1.9	1.9	1.9	1.9	1.9	1.89	1.88	1.93	1.9	1.88	1.93	1.88	1.9	1.87	1.94	1.86
Arg	AGG	0.75	0.75	0.75	0.75	0.69	0.76	0.75	0.75	0.75	0.75	0.75	0.75	0.75	0.75	0.7	0.74	0.72	0.77	0.7	0.75	0.75	0.73	0.78	0.71	0.67
Arg	CGA	1.25	1.25	1.25	1.25	1.29	1.25	1.25	1.25	1.25	1.25	1.25	1.25	1.25	1.25	1.27	1.27	1.23	1.24	1.29	1.24	1.24	1.27	1.24	1.24	1.26
Arg	CGC	0.35	0.35	0.35	0.35	0.35	0.34	0.35	0.35	0.35	0.35	0.35	0.35	0.35	0.35	0.33	0.34	0.35	0.35	0.35	0.35	0.35	0.34	0.34	0.34	0.33
Arg	CGG	0.46	0.46	0.46	0.46	0.41	0.46	0.46	0.46	0.46	0.46	0.46	0.46	0.46	0.46	0.42	0.47	0.41	0.47	0.42	0.45	0.48	0.47	0.47	0.41	0.39
Arg	CGU	1.3	1.3	1.3	1.3	1.37	1.3	1.3	1.3	1.3	1.3	1.3	1.3	1.3	1.3	1.38	1.3	1.38	1.29	1.36	1.28	1.3	1.28	1.3	1.36	1.49
Ser	AGC	0.35	0.35	0.35	0.35	0.35	0.36	0.35	0.35	0.35	0.35	0.35	0.35	0.35	0.35	0.36	0.35	0.42	0.35	0.35	0.36	0.36	0.35	0.36	0.35	0.37
Ser	AGU	1.23	1.23	1.23	1.23	1.3	1.23	1.23	1.23	1.23	1.23	1.23	1.23	1.23	1.23	1.3	1.22	1.22	1.23	1.31	1.2	1.23	1.22	1.22	1.34	1.38
Ser	UCA	1.18	1.18	1.18	1.18	1.17	1.17	1.18	1.18	1.18	1.18	1.18	1.18	1.18	1.18	1.15	1.15	1.12	1.19	1.17	1.19	1.13	1.16	1.17	1.16	1.12
Ser	UCC	0.99	0.99	0.99	0.99	0.95	0.99	0.99	0.99	0.99	0.99	0.99	0.99	0.99	0.99	0.95	0.99	0.96	0.99	0.95	0.97	1	0.97	1	0.97	0.92
Ser	UCG	0.55	0.55	0.55	0.55	0.55	0.57	0.55	0.55	0.55	0.55	0.55	0.55	0.55	0.55	0.54	0.58	0.62	0.55	0.53	0.59	0.59	0.57	0.56	0.54	0.55
Ser	UCU	1.69	1.69	1.69	1.69	1.68	1.69	1.69	1.69	1.69	1.69	1.69	1.69	1.69	1.69	1.7	1.71	1.66	1.7	1.69	1.7	1.69	1.72	1.69	1.64	1.65
Thr	ACA	1.28	1.28	1.28	1.28	1.26	1.28	1.28	1.28	1.28	1.28	1.28	1.28	1.28	1.28	1.28	1.28	1.16	1.25	1.29	1.28	1.26	1.28	1.27	1.25	1.21
Thr	ACC	0.72	0.72	0.72	0.72	0.69	0.71	0.72	0.71	0.72	0.72	0.72	0.72	0.72	0.72	0.69	0.69	0.72	0.71	0.69	0.7	0.7	0.7	0.71	0.67	0.7
Thr	ACG	0.47	0.47	0.47	0.47	0.46	0.46	0.47	0.47	0.47	0.47	0.47	0.47	0.47	0.47	0.45	0.46	0.47	0.48	0.44	0.46	0.46	0.47	0.46	0.43	0.4
Thr	ACU	1.54	1.54	1.54	1.53	1.58	1.54	1.53	1.54	1.53	1.53	1.53	1.54	1.54	1.54	1.58	1.58	1.65	1.56	1.58	1.57	1.58	1.55	1.56	1.64	1.69
Val	GUA	1.48	1.48	1.48	1.48	1.48	1.49	1.48	1.48	1.48	1.48	1.48	1.48	1.48	1.48	1.49	1.51	1.48	1.48	1.48	1.47	1.49	1.49	1.5	1.5	1.57
Val	GUC	0.49	0.49	0.49	0.49	0.47	0.49	0.49	0.49	0.49	0.49	0.49	0.49	0.49	0.49	0.45	0.49	0.48	0.49	0.47	0.48	0.49	0.49	0.5	0.48	0.48
Val	GUG	0.57	0.57	0.57	0.57	0.57	0.57	0.57	0.57	0.57	0.57	0.57	0.57	0.57	0.57	0.57	0.55	0.55	0.55	0.56	0.58	0.56	0.57	0.57	0.56	0.51
Val	GUU	1.46	1.46	1.46	1.46	1.48	1.46	1.46	1.46	1.46	1.46	1.46	1.46	1.46	1.46	1.49	1.45	1.49	1.48	1.49	1.46	1.45	1.45	1.44	1.46	1.44
Trp	UGG	1	1	1	1	1	1	1	1	1	1	1	1	1	1	1	1	1	1	1	1	1	1	1	1	1
Tyr	UAC	0.44	0.44	0.44	0.44	0.43	0.43	0.44	0.44	0.44	0.44	0.44	0.44	0.44	0.44	0.43	0.43	0.44	0.45	0.44	0.44	0.42	0.43	0.43	0.43	0.41
Tyr	UAU	1.56	1.56	1.56	1.56	1.57	1.57	1.56	1.56	1.56	1.56	1.56	1.56	1.56	1.56	1.57	1.57	1.56	1.55	1.56	1.56	1.58	1.57	1.57	1.57	1.59
Stop*	UAA	1.28	1.3	1.28	1.28	1.31	1.27	1.28	1.28	1.28	1.28	1.28	1.28	1.28	1.3	1.3	1.23	0.98	1.32	1.33	1.22	1.28	1.28	1.26	1.43	1.42
Stop*	UAG	0.91	0.9	0.91	0.91	0.92	0.91	0.92	0.91	0.92	0.91	0.92	0.91	0.91	0.9	0.91	0.94	0.82	0.92	0.92	1	0.93	0.93	0.9	0.83	0.81
Stop*	UGA	0.81	0.81	0.81	0.82	0.78	0.82	0.8	0.81	0.8	0.82	0.8	0.81	0.81	0.81	0.79	0.83	1.2	0.76	0.76	0.78	0.79	0.8	0.83	0.75	0.78

## Sheet: C. sichuanensis
Amino acid	Codon	No	RSCU	The codon frequency per amino acid(%)
Ala	GCA	818	1.31	32.66
Ala	GCC	351	0.56	14.01
Ala	GCG	201	0.32	8.02
Ala	GCU	1135	1.81	45.31
Cys	UGC	166	0.54	27.26
Cys	UGU	443	1.45	72.75
Asp	GAC	373	0.35	17.71
Asp	GAU	1733	1.65	82.29
Glu	GAA	2167	1.49	74.68
Glu	GAG	735	0.51	25.33
Phe	UUC	1074	0.71	35.57
Phe	UUU	1945	1.29	64.42
Gly	GGA	1246	1.59	39.76
Gly	GGC	267	0.34	8.52
Gly	GGG	527	0.67	16.81
Gly	GGU	1094	1.4	34.91
His	CAC	278	0.43	21.55
His	CAU	1012	1.57	78.47
Ile	AUA	1457	0.97	32.31
Ile	AUC	828	0.55	18.36
Ile	AUU	2224	1.48	49.33
Lys	AAA	2266	1.47	73.57
Lys	AAG	814	0.53	26.43
Leu	CUA	709	0.8	13.38
Leu	CUC	358	0.41	6.76
Leu	CUG	335	0.38	6.32
Leu	CUU	1097	1.24	20.7
Leu	UUA	1642	1.86	30.99
Leu	UUG	1158	1.31	21.85
Met	AUG	1195	1	100.01
Asn	AAC	615	0.47	23.64
Asn	AAU	1987	1.53	76.37
Pro	CCA	609	1.18	29.36
Pro	CCC	376	0.73	18.13
Pro	CCG	248	0.48	11.96
Pro	CCU	841	1.62	40.54
Gln	CAA	1398	1.52	75.95
Gln	CAG	443	0.48	24.07
Arg	AGA	997	1.9	31.63
Arg	AGG	395	0.75	12.53
Arg	CGA	655	1.25	20.78
Arg	CGC	182	0.35	5.77
Arg	CGG	242	0.46	7.68
Arg	CGU	681	1.3	21.61
Ser	AGC	244	0.35	5.82
Ser	AGU	860	1.23	20.52
Ser	UCA	826	1.18	19.71
Ser	UCC	691	0.99	16.49
Ser	UCG	386	0.55	9.21
Ser	UCU	1183	1.69	28.23
Thr	ACA	817	1.28	32.05
Thr	ACC	456	0.72	17.89
Thr	ACG	298	0.47	11.69
Thr	ACU	978	1.54	38.37
Val	GUA	1005	1.48	37.11
Val	GUC	332	0.49	12.26
Val	GUG	385	0.57	14.22
Val	GUU	986	1.46	36.41
Trp	UGG	946	1	100.01
Tyr	UAC	439	0.44	21.87
Tyr	UAU	1568	1.56	78.13
Stop*	UAA	159	1.28	42.75
Stop*	UAG	113	0.91	30.38
Stop*	UGA	100	0.81	26.89

## Sheet: C. elata
Amino acid	Codon	No	RSCU	The codon frequency per amino acid(%)
Ala	GCA	816	1.3	32.57
Ala	GCC	351	0.56	14.01
Ala	GCG	203	0.32	8.1
Ala	GCU	1135	1.81	45.31
Cys	UGC	166	0.54	27.26
Cys	UGU	443	1.45	72.75
Asp	GAC	371	0.35	17.62
Asp	GAU	1735	1.65	82.38
Glu	GAA	2165	1.49	74.66
Glu	GAG	735	0.51	25.35
Phe	UUC	1078	0.71	35.66
Phe	UUU	1945	1.29	64.33
Gly	GGA	1246	1.59	39.76
Gly	GGC	269	0.34	8.58
Gly	GGG	525	0.67	16.75
Gly	GGU	1094	1.4	34.91
His	CAC	280	0.43	21.71
His	CAU	1010	1.57	78.31
Ile	AUA	1457	0.97	32.39
Ile	AUC	820	0.55	18.23
Ile	AUU	2222	1.48	49.39
Lys	AAA	2266	1.47	73.57
Lys	AAG	814	0.53	26.43
Leu	CUA	707	0.8	13.34
Leu	CUC	360	0.41	6.79
Leu	CUG	339	0.38	6.4
Leu	CUU	1095	1.24	20.66
Leu	UUA	1640	1.86	30.95
Leu	UUG	1158	1.31	21.85
Met	AUG	1195	1	100.01
Asn	AAC	613	0.47	23.58
Asn	AAU	1987	1.53	76.43
Pro	CCA	609	1.18	29.36
Pro	CCC	376	0.73	18.13
Pro	CCG	248	0.48	11.96
Pro	CCU	841	1.62	40.54
Gln	CAA	1398	1.52	75.95
Gln	CAG	443	0.48	24.07
Arg	AGA	997	1.9	31.63
Arg	AGG	395	0.75	12.53
Arg	CGA	655	1.25	20.78
Arg	CGC	182	0.35	5.77
Arg	CGG	242	0.46	7.68
Arg	CGU	681	1.3	21.61
Ser	AGC	246	0.35	5.87
Ser	AGU	862	1.23	20.55
Ser	UCA	826	1.18	19.69
Ser	UCC	691	0.99	16.48
Ser	UCG	386	0.55	9.2
Ser	UCU	1183	1.69	28.21
Thr	ACA	817	1.28	32.05
Thr	ACC	456	0.72	17.89
Thr	ACG	298	0.47	11.69
Thr	ACU	978	1.54	38.37
Val	GUA	1007	1.48	37.11
Val	GUC	332	0.49	12.23
Val	GUG	385	0.57	14.19
Val	GUU	990	1.46	36.48
Trp	UGG	946	1	100.01
Tyr	UAC	439	0.44	21.87
Tyr	UAU	1568	1.56	78.13
Stop*	UAA	161	1.3	43.29
Stop*	UAG	111	0.9	29.85
Stop*	UGA	100	0.81	26.89

## Sheet: C. yunnanensis
Amino acid	Codon	No	RSCU	The codon frequency per amino acid(%)
Ala	GCA	818	1.31	32.66
Ala	GCC	351	0.56	14.01
Ala	GCG	201	0.32	8.02
Ala	GCU	1135	1.81	45.31
Cys	UGC	166	0.54	27.26
Cys	UGU	443	1.45	72.75
Asp	GAC	373	0.35	17.71
Asp	GAU	1733	1.65	82.29
Glu	GAA	2167	1.49	74.68
Glu	GAG	735	0.51	25.33
Phe	UUC	1074	0.71	35.57
Phe	UUU	1945	1.29	64.42
Gly	GGA	1246	1.59	39.76
Gly	GGC	267	0.34	8.52
Gly	GGG	527	0.67	16.81
Gly	GGU	1094	1.4	34.91
His	CAC	278	0.43	21.55
His	CAU	1012	1.57	78.47
Ile	AUA	1457	0.97	32.31
Ile	AUC	828	0.55	18.36
Ile	AUU	2224	1.48	49.33
Lys	AAA	2266	1.47	73.57
Lys	AAG	814	0.53	26.43
Leu	CUA	709	0.8	13.38
Leu	CUC	358	0.41	6.76
Leu	CUG	335	0.38	6.32
Leu	CUU	1097	1.24	20.7
Leu	UUA	1642	1.86	30.99
Leu	UUG	1158	1.31	21.85
Met	AUG	1195	1	100.01
Asn	AAC	615	0.47	23.64
Asn	AAU	1987	1.53	76.37
Pro	CCA	609	1.18	29.36
Pro	CCC	376	0.73	18.13
Pro	CCG	248	0.48	11.96
Pro	CCU	841	1.62	40.54
Gln	CAA	1398	1.52	75.95
Gln	CAG	443	0.48	24.07
Arg	AGA	997	1.9	31.63
Arg	AGG	395	0.75	12.53
Arg	CGA	655	1.25	20.78
Arg	CGC	182	0.35	5.77
Arg	CGG	242	0.46	7.68
Arg	CGU	681	1.3	21.61
Ser	AGC	244	0.35	5.82
Ser	AGU	860	1.23	20.52
Ser	UCA	826	1.18	19.71
Ser	UCC	691	0.99	16.49
Ser	UCG	386	0.55	9.21
Ser	UCU	1183	1.69	28.23
Thr	ACA	817	1.28	32.05
Thr	ACC	456	0.72	17.89
Thr	ACG	298	0.47	11.69
Thr	ACU	978	1.54	38.37
Val	GUA	1005	1.48	37.11
Val	GUC	332	0.49	12.26
Val	GUG	385	0.57	14.22
Val	GUU	986	1.46	36.41
Trp	UGG	946	1	100.01
Tyr	UAC	439	0.44	21.87
Tyr	UAU	1568	1.56	78.13
Stop*	UAA	159	1.28	42.75
Stop*	UAG	113	0.91	30.38
Stop*	UGA	100	0.81	26.89

## Sheet: C. phaeocaulis
Amino acid	Codon	No	RSCU	The codon frequency per amino acid(%)
Ala	GCA	816	1.3	32.6
Ala	GCC	351	0.56	14.02
Ala	GCG	201	0.32	8.03
Ala	GCU	1135	1.81	45.34
Cys	UGC	166	0.54	27.16
Cys	UGU	445	1.46	72.81
Asp	GAC	371	0.35	17.63
Asp	GAU	1733	1.65	82.38
Glu	GAA	2167	1.49	74.68
Glu	GAG	735	0.51	25.33
Phe	UUC	1074	0.71	35.58
Phe	UUU	1945	1.29	64.42
Gly	GGA	1242	1.59	39.66
Gly	GGC	269	0.34	8.59
Gly	GGG	527	0.67	16.83
Gly	GGU	1094	1.4	34.93
His	CAC	280	0.43	21.7
His	CAU	1010	1.57	78.29
Ile	AUA	1455	0.97	32.34
Ile	AUC	826	0.55	18.36
Ile	AUU	2218	1.48	49.3
Lys	AAA	2258	1.47	73.45
Lys	AAG	816	0.53	26.54
Leu	CUA	705	0.8	13.31
Leu	CUC	360	0.41	6.8
Leu	CUG	341	0.39	6.44
Leu	CUU	1097	1.24	20.71
Leu	UUA	1636	1.85	30.88
Leu	UUG	1158	1.31	21.86
Met	AUG	1193	1	99.98
Asn	AAC	615	0.47	23.71
Asn	AAU	1979	1.53	76.29
Pro	CCA	609	1.17	29.36
Pro	CCC	376	0.73	18.13
Pro	CCG	248	0.48	11.96
Pro	CCU	841	1.62	40.55
Gln	CAA	1398	1.52	76.03
Gln	CAG	441	0.48	23.98
Arg	AGA	997	1.9	31.63
Arg	AGG	395	0.75	12.53
Arg	CGA	655	1.25	20.78
Arg	CGC	182	0.35	5.77
Arg	CGG	242	0.46	7.68
Arg	CGU	681	1.3	21.61
Ser	AGC	246	0.35	5.87
Ser	AGU	860	1.23	20.52
Ser	UCA	826	1.18	19.7
Ser	UCC	691	0.99	16.48
Ser	UCG	386	0.55	9.21
Ser	UCU	1183	1.69	28.22
Thr	ACA	817	1.28	32.11
Thr	ACC	456	0.72	17.92
Thr	ACG	298	0.47	11.71
Thr	ACU	974	1.53	38.28
Val	GUA	1007	1.48	37.11
Val	GUC	332	0.49	12.23
Val	GUG	385	0.57	14.19
Val	GUU	990	1.46	36.48
Trp	UGG	946	1	100.01
Tyr	UAC	439	0.44	21.87
Tyr	UAU	1568	1.56	78.13
Stop*	UAA	159	1.28	42.53
Stop*	UAG	113	0.91	30.24
Stop*	UGA	102	0.82	27.28

## Sheet: C. flaviflora
Amino acid	Codon	No	RSCU	The codon frequency per amino acid(%)
Ala	GCA	792	1.29	32.23
Ala	GCC	348	0.57	14.16
Ala	GCG	191	0.31	7.77
Ala	GCU	1126	1.83	45.83
Cys	UGC	155	0.54	27.1
Cys	UGU	417	1.46	72.91
Asp	GAC	350	0.37	18.33
Asp	GAU	1559	1.63	81.65
Glu	GAA	2022	1.52	75.82
Glu	GAG	645	0.48	24.19
Phe	UUC	941	0.69	34.26
Phe	UUU	1806	1.32	65.74
Gly	GGA	1215	1.61	40.18
Gly	GGC	267	0.35	8.83
Gly	GGG	465	0.61	15.38
Gly	GGU	1077	1.42	35.61
His	CAC	265	0.45	22.25
His	CAU	926	1.56	77.75
Ile	AUA	1403	0.99	32.9
Ile	AUC	739	0.52	17.33
Ile	AUU	2123	1.49	49.78
Lys	AAA	2126	1.5	74.94
Lys	AAG	711	0.5	25.06
Leu	CUA	667	0.81	13.46
Leu	CUC	327	0.4	6.6
Leu	CUG	305	0.37	6.15
Leu	CUU	1012	1.23	20.42
Leu	UUA	1604	1.94	32.36
Leu	UUG	1041	1.26	21
Met	AUG	1117	1	99.98
Asn	AAC	547	0.46	23.12
Asn	AAU	1819	1.54	76.88
Pro	CCA	570	1.16	29.03
Pro	CCC	363	0.74	18.49
Pro	CCG	238	0.48	12.12
Pro	CCU	792	1.61	40.34
Gln	CAA	1277	1.52	75.93
Gln	CAG	405	0.48	24.08
Arg	AGA	899	1.88	31.33
Arg	AGG	331	0.69	11.54
Arg	CGA	619	1.29	21.58
Arg	CGC	169	0.35	5.89
Arg	CGG	198	0.41	6.9
Arg	CGU	653	1.37	22.76
Ser	AGC	221	0.35	5.82
Ser	AGU	822	1.3	21.64
Ser	UCA	743	1.17	19.56
Ser	UCC	602	0.95	15.85
Ser	UCG	346	0.55	9.11
Ser	UCU	1064	1.68	28.01
Thr	ACA	772	1.26	31.55
Thr	ACC	425	0.69	17.37
Thr	ACG	283	0.46	11.56
Thr	ACU	967	1.58	39.52
Val	GUA	951	1.48	37.02
Val	GUC	304	0.47	11.83
Val	GUG	364	0.57	14.17
Val	GUU	950	1.48	36.98
Trp	UGG	871	1	100.02
Tyr	UAC	417	0.43	21.67
Tyr	UAU	1507	1.57	78.33
Stop*	UAA	158	1.31	43.52
Stop*	UAG	111	0.92	30.58
Stop*	UGA	94	0.78	25.89

## Sheet: C. alismatifolia
Amino acid	Codon	No	RSCU	The codon frequency per amino acid(%)
Ala	GCA	818	1.31	32.79
Ala	GCC	349	0.56	13.99
Ala	GCG	201	0.32	8.06
Ala	GCU	1127	1.81	45.18
Cys	UGC	166	0.55	27.25
Cys	UGU	443	1.45	72.73
Asp	GAC	377	0.36	17.87
Asp	GAU	1733	1.64	82.14
Glu	GAA	2171	1.49	74.7
Glu	GAG	735	0.51	25.29
Phe	UUC	1064	0.7	35.22
Phe	UUU	1957	1.3	64.78
Gly	GGA	1250	1.6	39.91
Gly	GGC	263	0.34	8.4
Gly	GGG	529	0.68	16.89
Gly	GGU	1090	1.39	34.8
His	CAC	284	0.44	21.92
His	CAU	1012	1.56	78.1
Ile	AUA	1451	0.97	32.19
Ile	AUC	836	0.56	18.55
Ile	AUU	2220	1.48	49.26
Lys	AAA	2266	1.47	73.69
Lys	AAG	809	0.53	26.31
Leu	CUA	711	0.8	13.41
Leu	CUC	358	0.41	6.75
Leu	CUG	337	0.38	6.36
Leu	CUU	1115	1.26	21.03
Leu	UUA	1643	1.86	30.98
Leu	UUG	1139	1.29	21.48
Met	AUG	1197	1	100.02
Asn	AAC	613	0.47	23.43
Asn	AAU	2003	1.53	76.56
Pro	CCA	601	1.16	29.12
Pro	CCC	384	0.74	18.61
Pro	CCG	246	0.48	11.92
Pro	CCU	833	1.61	40.36
Gln	CAA	1406	1.52	76.03
Gln	CAG	443	0.48	23.96
Arg	AGA	995	1.89	31.56
Arg	AGG	400	0.76	12.69
Arg	CGA	655	1.25	20.78
Arg	CGC	178	0.34	5.65
Arg	CGG	244	0.46	7.74
Arg	CGU	681	1.3	21.6
Ser	AGC	250	0.36	5.95
Ser	AGU	862	1.23	20.5
Ser	UCA	822	1.17	19.55
Ser	UCC	691	0.99	16.44
Ser	UCG	398	0.57	9.47
Ser	UCU	1181	1.69	28.09
Thr	ACA	817	1.28	32.1
Thr	ACC	452	0.71	17.76
Thr	ACG	294	0.46	11.55
Thr	ACU	982	1.54	38.59
Val	GUA	1011	1.49	37.14
Val	GUC	332	0.49	12.2
Val	GUG	387	0.57	14.22
Val	GUU	992	1.46	36.44
Trp	UGG	947	1	100
Tyr	UAC	439	0.43	21.7
Tyr	UAU	1584	1.57	78.29
Stop*	UAA	158	1.27	42.38
Stop*	UAG	113	0.91	30.31
Stop*	UGA	102	0.82	27.36

## Sheet: C. longa
Amino acid	Codon	No	RSCU	The codon frequency per amino acid(%)
Ala	GCA	818	1.31	32.66
Ala	GCC	351	0.56	14.01
Ala	GCG	201	0.32	8.02
Ala	GCU	1135	1.81	45.31
Cys	UGC	166	0.54	27.26
Cys	UGU	443	1.45	72.75
Asp	GAC	373	0.35	17.71
Asp	GAU	1733	1.65	82.29
Glu	GAA	2167	1.49	74.68
Glu	GAG	735	0.51	25.33
Phe	UUC	1072	0.71	35.51
Phe	UUU	1947	1.29	64.49
Gly	GGA	1246	1.59	39.76
Gly	GGC	267	0.34	8.52
Gly	GGG	527	0.67	16.81
Gly	GGU	1094	1.4	34.91
His	CAC	278	0.43	21.55
His	CAU	1012	1.57	78.47
Ile	AUA	1457	0.97	32.27
Ile	AUC	830	0.55	18.38
Ile	AUU	2228	1.48	49.35
Lys	AAA	2266	1.47	73.57
Lys	AAG	814	0.53	26.43
Leu	CUA	711	0.81	13.42
Leu	CUC	358	0.41	6.76
Leu	CUG	335	0.38	6.32
Leu	CUU	1095	1.24	20.67
Leu	UUA	1640	1.86	30.96
Leu	UUG	1158	1.31	21.86
Met	AUG	1195	1	100.01
Asn	AAC	615	0.47	23.64
Asn	AAU	1987	1.53	76.37
Pro	CCA	609	1.18	29.36
Pro	CCC	376	0.73	18.13
Pro	CCG	248	0.48	11.96
Pro	CCU	841	1.62	40.54
Gln	CAA	1398	1.52	76.03
Gln	CAG	441	0.48	23.98
Arg	AGA	997	1.9	31.63
Arg	AGG	395	0.75	12.53
Arg	CGA	655	1.25	20.78
Arg	CGC	182	0.35	5.77
Arg	CGG	242	0.46	7.68
Arg	CGU	681	1.3	21.61
Ser	AGC	244	0.35	5.82
Ser	AGU	860	1.23	20.52
Ser	UCA	826	1.18	19.71
Ser	UCC	691	0.99	16.49
Ser	UCG	386	0.55	9.21
Ser	UCU	1183	1.69	28.23
Thr	ACA	817	1.28	32.1
Thr	ACC	456	0.72	17.92
Thr	ACG	298	0.47	11.71
Thr	ACU	974	1.53	38.27
Val	GUA	1005	1.48	37.11
Val	GUC	332	0.49	12.26
Val	GUG	385	0.57	14.22
Val	GUU	986	1.46	36.41
Trp	UGG	946	1	100.01
Tyr	UAC	439	0.44	21.87
Tyr	UAU	1568	1.56	78.13
Stop*	UAA	159	1.28	42.51
Stop*	UAG	115	0.92	30.75
Stop*	UGA	100	0.8	26.74

## Sheet: C. amarissima
Amino acid	Codon	No	RSCU	The codon frequency per amino acid(%)
Ala	GCA	818	1.31	32.66
Ala	GCC	351	0.56	14.01
Ala	GCG	201	0.32	8.02
Ala	GCU	1135	1.81	45.31
Cys	UGC	166	0.54	27.17
Cys	UGU	445	1.46	72.83
Asp	GAC	373	0.35	17.71
Asp	GAU	1733	1.65	82.29
Glu	GAA	2167	1.49	74.68
Glu	GAG	735	0.51	25.33
Phe	UUC	1074	0.71	35.57
Phe	UUU	1945	1.29	64.42
Gly	GGA	1246	1.59	39.76
Gly	GGC	267	0.34	8.52
Gly	GGG	527	0.67	16.81
Gly	GGU	1094	1.4	34.91
His	CAC	278	0.43	21.55
His	CAU	1012	1.57	78.47
Ile	AUA	1459	0.97	32.33
Ile	AUC	830	0.55	18.39
Ile	AUU	2224	1.48	49.28
Lys	AAA	2266	1.47	73.57
Lys	AAG	814	0.53	26.43
Leu	CUA	709	0.8	13.38
Leu	CUC	358	0.41	6.76
Leu	CUG	335	0.38	6.32
Leu	CUU	1097	1.24	20.71
Leu	UUA	1640	1.86	30.96
Leu	UUG	1158	1.31	21.86
Met	AUG	1195	1	100.01
Asn	AAC	615	0.47	23.64
Asn	AAU	1987	1.53	76.37
Pro	CCA	609	1.18	29.36
Pro	CCC	376	0.73	18.13
Pro	CCG	248	0.48	11.96
Pro	CCU	841	1.62	40.54
Gln	CAA	1398	1.52	75.95
Gln	CAG	443	0.48	24.07
Arg	AGA	997	1.9	31.63
Arg	AGG	395	0.75	12.53
Arg	CGA	655	1.25	20.78
Arg	CGC	182	0.35	5.77
Arg	CGG	242	0.46	7.68
Arg	CGU	681	1.3	21.61
Ser	AGC	244	0.35	5.82
Ser	AGU	860	1.23	20.52
Ser	UCA	826	1.18	19.71
Ser	UCC	691	0.99	16.49
Ser	UCG	386	0.55	9.21
Ser	UCU	1183	1.69	28.23
Thr	ACA	817	1.28	32.08
Thr	ACC	454	0.71	17.82
Thr	ACG	298	0.47	11.7
Thr	ACU	978	1.54	38.4
Val	GUA	1005	1.48	37.11
Val	GUC	332	0.49	12.26
Val	GUG	385	0.57	14.22
Val	GUU	986	1.46	36.41
Trp	UGG	946	1	100.01
Tyr	UAC	439	0.44	21.9
Tyr	UAU	1566	1.56	78.11
Stop*	UAA	159	1.28	42.75
Stop*	UAG	113	0.91	30.38
Stop*	UGA	100	0.81	26.89

## Sheet: C. sp.1
Amino acid	Codon	No	RSCU	The codon frequency per amino acid(%)
Ala	GCA	818	1.31	32.66
Ala	GCC	351	0.56	14.01
Ala	GCG	201	0.32	8.02
Ala	GCU	1135	1.81	45.31
Cys	UGC	166	0.54	27.26
Cys	UGU	443	1.45	72.75
Asp	GAC	373	0.35	17.71
Asp	GAU	1733	1.65	82.29
Glu	GAA	2167	1.49	74.68
Glu	GAG	735	0.51	25.33
Phe	UUC	1072	0.71	35.51
Phe	UUU	1947	1.29	64.49
Gly	GGA	1246	1.59	39.76
Gly	GGC	267	0.34	8.52
Gly	GGG	527	0.67	16.81
Gly	GGU	1094	1.4	34.91
His	CAC	278	0.43	21.55
His	CAU	1012	1.57	78.47
Ile	AUA	1457	0.97	32.27
Ile	AUC	830	0.55	18.38
Ile	AUU	2228	1.48	49.35
Lys	AAA	2266	1.47	73.57
Lys	AAG	814	0.53	26.43
Leu	CUA	711	0.81	13.42
Leu	CUC	358	0.41	6.76
Leu	CUG	335	0.38	6.32
Leu	CUU	1095	1.24	20.67
Leu	UUA	1640	1.86	30.96
Leu	UUG	1158	1.31	21.86
Met	AUG	1195	1	100.01
Asn	AAC	615	0.47	23.64
Asn	AAU	1987	1.53	76.37
Pro	CCA	609	1.18	29.36
Pro	CCC	376	0.73	18.13
Pro	CCG	248	0.48	11.96
Pro	CCU	841	1.62	40.54
Gln	CAA	1398	1.52	76.03
Gln	CAG	441	0.48	23.98
Arg	AGA	997	1.9	31.63
Arg	AGG	395	0.75	12.53
Arg	CGA	655	1.25	20.78
Arg	CGC	182	0.35	5.77
Arg	CGG	242	0.46	7.68
Arg	CGU	681	1.3	21.61
Ser	AGC	244	0.35	5.82
Ser	AGU	860	1.23	20.52
Ser	UCA	826	1.18	19.71
Ser	UCC	691	0.99	16.49
Ser	UCG	386	0.55	9.21
Ser	UCU	1183	1.69	28.23
Thr	ACA	817	1.28	32.1
Thr	ACC	456	0.72	17.92
Thr	ACG	298	0.47	11.71
Thr	ACU	974	1.53	38.27
Val	GUA	1005	1.48	37.11
Val	GUC	332	0.49	12.26
Val	GUG	385	0.57	14.22
Val	GUU	986	1.46	36.41
Trp	UGG	946	1	100.01
Tyr	UAC	439	0.44	21.87
Tyr	UAU	1568	1.56	78.13
Stop*	UAA	159	1.28	42.51
Stop*	UAG	115	0.92	30.75
Stop*	UGA	100	0.8	26.74

[truncated: 16 more sheets: C.wenyujin, C. rosesana, C. zanthorrhiza, C. sp.2, C. aromatica, Z.spectabile, A.oxyphylla, W.villosa, Z.officinale, S.involucratus, W.longiligularis, L.tsaoko, A.krervanh, A.compactum, K.galanga, K.elegans]
