# Supplementary material for: The Complete Chloroplast Genome Sequences of 14 Curcuma Species: Insights Into Genome Evolution and Phylogenetic Relationships Within Zingiberales
Source: Front Genet. 2020 Jul 23;11:802. doi: 10.3389/fgene.2020.00802 (PMC7396571; doi:10.3389/fgene.2020.00802)
Supplement: TABLE S1 — Complete chloroplast genomes for 11 Zingiberaceae specie. [file Data_Sheet_1.zip › Supplementary Table 5.XLSX]

## Sheet: The rates of Ka、Ks
Table S5 The rates of Ka、Ks
gene name	sequence1	sequence2	Ka	Ks	length(bp)	KaKs	Average
atpA	Alpinia oxyphylla	Amomum krervanh	0.000845939	0.0210222	1521	0.0402402	0.07
atpA	Alpinia oxyphylla	Curcuma sichuanensis	0.00256191	0.0355294	1521	0.0721067
atpA	Alpinia oxyphylla	Curcuma elata	0.00256191	0.0355294	1521	0.0721067
atpA	Alpinia oxyphylla	Curcuma yunnanensis	0.00256191	0.0355294	1521	0.0721067
atpA	Alpinia oxyphylla	Curcuma phaeocaulis	0.00256191	0.0355294	1521	0.0721067
atpA	Alpinia oxyphylla	Curcuma alismatifolia	0.00415904	0.0462293	1521	0.0899654
atpA	Alpinia oxyphylla	Curcuma longa	0.00256191	0.0355294	1521	0.0721067
atpA	Alpinia oxyphylla	Curcuma amarissima	0.00256191	0.0355294	1521	0.0721067
atpA	Alpinia oxyphylla	Curcuma sp.1	0.00256191	0.0355294	1521	0.0721067
atpA	Alpinia oxyphylla	Curcuma wenyujin	0.00256191	0.0355294	1521	0.0721067
atpA	Alpinia oxyphylla	Curcuma rosesana	0.00256191	0.0355294	1521	0.0721067
atpA	Alpinia oxyphylla	Curcuma zanthorrhiza	0.00256191	0.0355294	1521	0.0721067
atpA	Alpinia oxyphylla	Curcuma sp.2	0.00256191	0.0355294	1521	0.0721067
atpA	Alpinia oxyphylla	Curcuma aromatica	0.00256191	0.0355294	1521	0.0721067
atpA	Alpinia oxyphylla	Kaempferia elegans	0.0026301	0.0411549	1521	0.0639073
atpA	Alpinia oxyphylla	Kaempferia galanga	0.00262985	0.0354782	1521	0.0741259
atpA	Alpinia oxyphylla	Lanxangia tsaoko	0.000874015	0.0216897	1521	0.0402964
atpA	Alpinia oxyphylla	Stahlianthus Involucratus	0.00425781	0.0392155	1521	0.108574
atpA	Alpinia oxyphylla	Amomum compactum	0.000845939	0.0210222	1521	0.0402402
atpA	Alpinia oxyphylla	Wurfbainia longiligularis	0.000839493	0.0247426	1521	0.033929
atpA	Alpinia oxyphylla	Wurfbainia villosa	NA	0.0233928	1521	0
atpA	Alpinia oxyphylla	Zingiber officinale	0.00261961	0.0302219	1521	0.0866794
atpA	Alpinia oxyphylla	Zingiber spectabile	0.00261961	0.0302219	1521	0.0866794
atpA	Amomum krervanh	Curcuma sichuanensis	0.00168589	0.033801	1521	0.0498768
atpA	Amomum krervanh	Curcuma elata	0.00168589	0.033801	1521	0.0498768
atpA	Amomum krervanh	Curcuma yunnanensis	0.00168589	0.033801	1521	0.0498768
atpA	Amomum krervanh	Curcuma phaeocaulis	0.00168589	0.033801	1521	0.0498768
atpA	Amomum krervanh	Curcuma alismatifolia	0.00331265	0.0431746	1521	0.0767268
atpA	Amomum krervanh	Curcuma longa	0.00168589	0.033801	1521	0.0498768
atpA	Amomum krervanh	Curcuma amarissima	0.00168589	0.033801	1521	0.0498768
atpA	Amomum krervanh	Curcuma sp.1	0.00168589	0.033801	1521	0.0498768
atpA	Amomum krervanh	Curcuma wenyujin	0.00168589	0.033801	1521	0.0498768
atpA	Amomum krervanh	Curcuma rosesana	0.00168589	0.033801	1521	0.0498768
atpA	Amomum krervanh	Curcuma zanthorrhiza	0.00168589	0.033801	1521	0.0498768
atpA	Amomum krervanh	Curcuma sp.2	0.00168589	0.033801	1521	0.0498768
atpA	Amomum krervanh	Curcuma aromatica	0.00168589	0.033801	1521	0.0498768
atpA	Amomum krervanh	Kaempferia elegans	0.00166236	0.0458593	1521	0.0362492
atpA	Amomum krervanh	Kaempferia galanga	0.00169424	0.0426588	1521	0.0397161
atpA	Amomum krervanh	Lanxangia tsaoko	NA	0.0277375	1521	0
atpA	Amomum krervanh	Stahlianthus Involucratus	0.00343524	0.0347807	1521	0.0987686
atpA	Amomum krervanh	Wurfbainia longiligularis	0.00169059	0.00297899	1521	0.567506
atpA	Amomum krervanh	Wurfbainia villosa	0.000844922	0.00297595	1521	0.283917
atpA	Amomum krervanh	Zingiber officinale	0.00163788	0.0343662	1521	0.0476598
atpA	Amomum krervanh	Zingiber spectabile	0.00163788	0.0343662	1521	0.0476598
atpA	Curcuma sichuanensis	Curcuma alismatifolia	0.00167914	0.0122818	1521	0.136718
atpA	Curcuma sichuanensis	Kaempferia elegans	NA	0.0200038	1521	0
atpA	Curcuma sichuanensis	Kaempferia galanga	NA	0.0191268	1521	0
atpA	Curcuma sichuanensis	Lanxangia tsaoko	0.00169258	0.0428882	1521	0.039465
atpA	Curcuma sichuanensis	Stahlianthus Involucratus	0.00168172	0.0091446	1521	0.183903
atpA	Curcuma sichuanensis	Amomum compactum	0.00168589	0.033801	1521	0.0498768
atpA	Curcuma sichuanensis	Wurfbainia longiligularis	0.00337727	0.0368987	1521	0.0915283
atpA	Curcuma sichuanensis	Wurfbainia villosa	0.00244756	0.0422499	1521	0.0579304
atpA	Curcuma sichuanensis	Zingiber officinale	NA	0.00900494	1521	0
atpA	Curcuma sichuanensis	Zingiber spectabile	NA	0.00900494	1521	0
atpA	Curcuma elata	Curcuma alismatifolia	0.00167914	0.0122818	1521	0.136718
atpA	Curcuma elata	Kaempferia elegans	NA	0.0200038	1521	0
atpA	Curcuma elata	Kaempferia galanga	NA	0.0191268	1521	0
atpA	Curcuma elata	Lanxangia tsaoko	0.00169258	0.0428882	1521	0.039465
atpA	Curcuma elata	Stahlianthus Involucratus	0.00168172	0.0091446	1521	0.183903
atpA	Curcuma elata	Amomum compactum	0.00168589	0.033801	1521	0.0498768
atpA	Curcuma elata	Wurfbainia longiligularis	0.00337727	0.0368987	1521	0.0915283
atpA	Curcuma elata	Wurfbainia villosa	0.00244756	0.0422499	1521	0.0579304
atpA	Curcuma elata	Zingiber officinale	NA	0.00900494	1521	0
atpA	Curcuma elata	Zingiber spectabile	NA	0.00900494	1521	0
atpA	Curcuma yunnanensis	Curcuma alismatifolia	0.00167914	0.0122818	1521	0.136718
atpA	Curcuma yunnanensis	Kaempferia elegans	NA	0.0200038	1521	0
atpA	Curcuma yunnanensis	Kaempferia galanga	NA	0.0191268	1521	0
atpA	Curcuma yunnanensis	Lanxangia tsaoko	0.00169258	0.0428882	1521	0.039465
atpA	Curcuma yunnanensis	Stahlianthus Involucratus	0.00168172	0.0091446	1521	0.183903
atpA	Curcuma yunnanensis	Amomum compactum	0.00168589	0.033801	1521	0.0498768
atpA	Curcuma yunnanensis	Wurfbainia longiligularis	0.00337727	0.0368987	1521	0.0915283
atpA	Curcuma yunnanensis	Wurfbainia villosa	0.00244756	0.0422499	1521	0.0579304
atpA	Curcuma yunnanensis	Zingiber officinale	NA	0.00900494	1521	0
atpA	Curcuma yunnanensis	Zingiber spectabile	NA	0.00900494	1521	0
atpA	Curcuma phaeocaulis	Curcuma alismatifolia	0.00167914	0.0122818	1521	0.136718
atpA	Curcuma phaeocaulis	Kaempferia elegans	NA	0.0200038	1521	0
atpA	Curcuma phaeocaulis	Kaempferia galanga	NA	0.0191268	1521	0
atpA	Curcuma phaeocaulis	Lanxangia tsaoko	0.00169258	0.0428882	1521	0.039465
atpA	Curcuma phaeocaulis	Stahlianthus Involucratus	0.00168172	0.0091446	1521	0.183903
atpA	Curcuma phaeocaulis	Amomum compactum	0.00168589	0.033801	1521	0.0498768
atpA	Curcuma phaeocaulis	Wurfbainia longiligularis	0.00337727	0.0368987	1521	0.0915283
atpA	Curcuma phaeocaulis	Wurfbainia villosa	0.00244756	0.0422499	1521	0.0579304
atpA	Curcuma phaeocaulis	Zingiber officinale	NA	0.00900494	1521	0
atpA	Curcuma phaeocaulis	Zingiber spectabile	NA	0.00900494	1521	0
atpA	Curcuma alismatifolia	Curcuma longa	0.00167914	0.0122818	1521	0.136718
atpA	Curcuma alismatifolia	Curcuma amarissima	0.00167914	0.0122818	1521	0.136718
atpA	Curcuma alismatifolia	Curcuma sp.1	0.00167914	0.0122818	1521	0.136718
atpA	Curcuma alismatifolia	Curcuma wenyujin	0.00167914	0.0122818	1521	0.136718
atpA	Curcuma alismatifolia	Curcuma rosesana	0.00167914	0.0122818	1521	0.136718
atpA	Curcuma alismatifolia	Curcuma zanthorrhiza	0.00167914	0.0122818	1521	0.136718
atpA	Curcuma alismatifolia	Curcuma sp.2	0.00167914	0.0122818	1521	0.136718
atpA	Curcuma alismatifolia	Curcuma aromatica	0.00167914	0.0122818	1521	0.136718
atpA	Curcuma alismatifolia	Kaempferia elegans	0.00169222	0.0273379	1521	0.0619002
atpA	Curcuma alismatifolia	Kaempferia galanga	0.00169982	0.0238381	1521	0.0713066
atpA	Curcuma alismatifolia	Lanxangia tsaoko	0.0033329	0.0525811	1521	0.0633858
atpA	Curcuma alismatifolia	Stahlianthus Involucratus	0.00167944	0.00304906	1521	0.550805
atpA	Curcuma alismatifolia	Amomum compactum	0.00331265	0.0431746	1521	0.0767268
atpA	Curcuma alismatifolia	Wurfbainia longiligularis	0.00493261	0.0482674	1521	0.102193
atpA	Curcuma alismatifolia	Wurfbainia villosa	0.00410429	0.048529	1521	0.0845739
atpA	Curcuma alismatifolia	Zingiber officinale	0.00168273	0.0153045	1521	0.10995
atpA	Curcuma alismatifolia	Zingiber spectabile	0.00168273	0.0153045	1521	0.10995
atpA	Curcuma longa	Kaempferia elegans	NA	0.0200038	1521	0
atpA	Curcuma longa	Kaempferia galanga	NA	0.0191268	1521	0
atpA	Curcuma longa	Lanxangia tsaoko	0.00169258	0.0428882	1521	0.039465
atpA	Curcuma longa	Stahlianthus Involucratus	0.00168172	0.0091446	1521	0.183903
atpA	Curcuma longa	Amomum compactum	0.00168589	0.033801	1521	0.0498768
atpA	Curcuma longa	Wurfbainia longiligularis	0.00337727	0.0368987	1521	0.0915283
atpA	Curcuma longa	Wurfbainia villosa	0.00244756	0.0422499	1521	0.0579304
atpA	Curcuma longa	Zingiber officinale	NA	0.00900494	1521	0
atpA	Curcuma longa	Zingiber spectabile	NA	0.00900494	1521	0
atpA	Curcuma amarissima	Kaempferia elegans	NA	0.0200038	1521	0
atpA	Curcuma amarissima	Kaempferia galanga	NA	0.0191268	1521	0
atpA	Curcuma amarissima	Lanxangia tsaoko	0.00169258	0.0428882	1521	0.039465
atpA	Curcuma amarissima	Stahlianthus Involucratus	0.00168172	0.0091446	1521	0.183903
atpA	Curcuma amarissima	Amomum compactum	0.00168589	0.033801	1521	0.0498768
atpA	Curcuma amarissima	Wurfbainia longiligularis	0.00337727	0.0368987	1521	0.0915283
atpA	Curcuma amarissima	Wurfbainia villosa	0.00244756	0.0422499	1521	0.0579304
atpA	Curcuma amarissima	Zingiber officinale	NA	0.00900494	1521	0
atpA	Curcuma amarissima	Zingiber spectabile	NA	0.00900494	1521	0
atpA	Curcuma sp.1	Kaempferia elegans	NA	0.0200038	1521	0
atpA	Curcuma sp.1	Kaempferia galanga	NA	0.0191268	1521	0
atpA	Curcuma sp.1	Lanxangia tsaoko	0.00169258	0.0428882	1521	0.039465
atpA	Curcuma sp.1	Stahlianthus Involucratus	0.00168172	0.0091446	1521	0.183903
atpA	Curcuma sp.1	Amomum compactum	0.00168589	0.033801	1521	0.0498768
atpA	Curcuma sp.1	Wurfbainia longiligularis	0.00337727	0.0368987	1521	0.0915283
atpA	Curcuma sp.1	Wurfbainia villosa	0.00244756	0.0422499	1521	0.0579304
atpA	Curcuma sp.1	Zingiber officinale	NA	0.00900494	1521	0
atpA	Curcuma sp.1	Zingiber spectabile	NA	0.00900494	1521	0
atpA	Curcuma wenyujin	Kaempferia elegans	NA	0.0200038	1521	0
atpA	Curcuma wenyujin	Kaempferia galanga	NA	0.0191268	1521	0
atpA	Curcuma wenyujin	Lanxangia tsaoko	0.00169258	0.0428882	1521	0.039465
atpA	Curcuma wenyujin	Stahlianthus Involucratus	0.00168172	0.0091446	1521	0.183903
atpA	Curcuma wenyujin	Amomum compactum	0.00168589	0.033801	1521	0.0498768
atpA	Curcuma wenyujin	Wurfbainia longiligularis	0.00337727	0.0368987	1521	0.0915283
atpA	Curcuma wenyujin	Wurfbainia villosa	0.00244756	0.0422499	1521	0.0579304
atpA	Curcuma wenyujin	Zingiber officinale	NA	0.00900494	1521	0
atpA	Curcuma wenyujin	Zingiber spectabile	NA	0.00900494	1521	0
atpA	Curcuma rosesana	Kaempferia elegans	NA	0.0200038	1521	0
atpA	Curcuma rosesana	Kaempferia galanga	NA	0.0191268	1521	0
atpA	Curcuma rosesana	Lanxangia tsaoko	0.00169258	0.0428882	1521	0.039465
atpA	Curcuma rosesana	Stahlianthus Involucratus	0.00168172	0.0091446	1521	0.183903
atpA	Curcuma rosesana	Amomum compactum	0.00168589	0.033801	1521	0.0498768
atpA	Curcuma rosesana	Wurfbainia longiligularis	0.00337727	0.0368987	1521	0.0915283
atpA	Curcuma rosesana	Wurfbainia villosa	0.00244756	0.0422499	1521	0.0579304
atpA	Curcuma rosesana	Zingiber officinale	NA	0.00900494	1521	0
atpA	Curcuma rosesana	Zingiber spectabile	NA	0.00900494	1521	0
atpA	Curcuma zanthorrhiza	Kaempferia elegans	NA	0.0200038	1521	0
atpA	Curcuma zanthorrhiza	Kaempferia galanga	NA	0.0191268	1521	0
atpA	Curcuma zanthorrhiza	Lanxangia tsaoko	0.00169258	0.0428882	1521	0.039465
atpA	Curcuma zanthorrhiza	Stahlianthus Involucratus	0.00168172	0.0091446	1521	0.183903
atpA	Curcuma zanthorrhiza	Amomum compactum	0.00168589	0.033801	1521	0.0498768
atpA	Curcuma zanthorrhiza	Wurfbainia longiligularis	0.00337727	0.0368987	1521	0.0915283
atpA	Curcuma zanthorrhiza	Wurfbainia villosa	0.00244756	0.0422499	1521	0.0579304
atpA	Curcuma zanthorrhiza	Zingiber officinale	NA	0.00900494	1521	0
atpA	Curcuma zanthorrhiza	Zingiber spectabile	NA	0.00900494	1521	0
atpA	Curcuma sp.2	Kaempferia elegans	NA	0.0200038	1521	0
atpA	Curcuma sp.2	Kaempferia galanga	NA	0.0191268	1521	0
atpA	Curcuma sp.2	Lanxangia tsaoko	0.00169258	0.0428882	1521	0.039465
atpA	Curcuma sp.2	Stahlianthus Involucratus	0.00168172	0.0091446	1521	0.183903
atpA	Curcuma sp.2	Amomum compactum	0.00168589	0.033801	1521	0.0498768
atpA	Curcuma sp.2	Wurfbainia longiligularis	0.00337727	0.0368987	1521	0.0915283
atpA	Curcuma sp.2	Wurfbainia villosa	0.00244756	0.0422499	1521	0.0579304
atpA	Curcuma sp.2	Zingiber officinale	NA	0.00900494	1521	0
atpA	Curcuma sp.2	Zingiber spectabile	NA	0.00900494	1521	0
atpA	Curcuma aromatica	Kaempferia elegans	NA	0.0200038	1521	0
atpA	Curcuma aromatica	Kaempferia galanga	NA	0.0191268	1521	0
atpA	Curcuma aromatica	Lanxangia tsaoko	0.00169258	0.0428882	1521	0.039465
atpA	Curcuma aromatica	Stahlianthus Involucratus	0.00168172	0.0091446	1521	0.183903
atpA	Curcuma aromatica	Amomum compactum	0.00168589	0.033801	1521	0.0498768
atpA	Curcuma aromatica	Wurfbainia longiligularis	0.00337727	0.0368987	1521	0.0915283
atpA	Curcuma aromatica	Wurfbainia villosa	0.00244756	0.0422499	1521	0.0579304
atpA	Curcuma aromatica	Zingiber officinale	NA	0.00900494	1521	0
atpA	Curcuma aromatica	Zingiber spectabile	NA	0.00900494	1521	0
atpA	Kaempferia elegans	Kaempferia galanga	NA	0.0120759	1521	0
atpA	Kaempferia elegans	Lanxangia tsaoko	0.00171348	0.0442151	1521	0.0387534
atpA	Kaempferia elegans	Stahlianthus Involucratus	0.00168442	0.0244684	1521	0.0688407
atpA	Kaempferia elegans	Amomum compactum	0.00166236	0.0458593	1521	0.0362492
atpA	Kaempferia elegans	Wurfbainia longiligularis	0.00331079	0.0503115	1521	0.0658058
atpA	Kaempferia elegans	Wurfbainia villosa	0.00252289	0.0472157	1521	0.0534334
atpA	Kaempferia elegans	Zingiber officinale	NA	0.0120881	1521	0
atpA	Kaempferia elegans	Zingiber spectabile	NA	0.0120881	1521	0
atpA	Kaempferia galanga	Lanxangia tsaoko	0.00173515	0.0423772	1521	0.0409453
atpA	Kaempferia galanga	Stahlianthus Involucratus	0.00168431	0.0244741	1521	0.0688203
atpA	Kaempferia galanga	Amomum compactum	0.00169424	0.0426588	1521	0.0397161
atpA	Kaempferia galanga	Wurfbainia longiligularis	0.0033728	0.0467816	1521	0.0720967
atpA	Kaempferia galanga	Wurfbainia villosa	0.00256012	0.0447543	1521	0.057204
atpA	Kaempferia galanga	Zingiber officinale	NA	0.0120902	1521	0
atpA	Kaempferia galanga	Zingiber spectabile	NA	0.0120902	1521	0
atpA	Lanxangia tsaoko	Stahlianthus Involucratus	0.00343443	0.044043	1521	0.077979
atpA	Lanxangia tsaoko	Amomum compactum	NA	0.0277375	1521	0
atpA	Lanxangia tsaoko	Wurfbainia longiligularis	0.0016729	0.0315698	1521	0.0529907
atpA	Lanxangia tsaoko	Wurfbainia villosa	0.000848124	0.0299679	1521	0.0283011
atpA	Lanxangia tsaoko	Zingiber officinale	0.00169458	0.0333122	1521	0.0508696
atpA	Lanxangia tsaoko	Zingiber spectabile	0.00169458	0.0333122	1521	0.0508696
atpA	Stahlianthus Involucratus	Amomum compactum	0.00343524	0.0347807	1521	0.0987686
atpA	Stahlianthus Involucratus	Wurfbainia longiligularis	0.00506699	0.0402031	1521	0.126035
atpA	Stahlianthus Involucratus	Wurfbainia villosa	0.00420334	0.0408619	1521	0.102867
atpA	Stahlianthus Involucratus	Zingiber officinale	0.00168386	0.0121491	1521	0.138599
atpA	Stahlianthus Involucratus	Zingiber spectabile	0.00168386	0.0121491	1521	0.138599
atpA	Amomum compactum	Wurfbainia longiligularis	0.00169059	0.00297899	1521	0.567506
atpA	Amomum compactum	Wurfbainia villosa	0.000844922	0.00297595	1521	0.283917
atpA	Amomum compactum	Zingiber officinale	0.00163788	0.0343662	1521	0.0476598
atpA	Amomum compactum	Zingiber spectabile	0.00163788	0.0343662	1521	0.0476598
atpA	Wurfbainia longiligularis	Wurfbainia villosa	0.000847372	0.00590485	1521	0.143504
atpA	Wurfbainia longiligularis	Zingiber officinale	0.00326649	0.0385483	1521	0.0847376
atpA	Wurfbainia longiligularis	Zingiber spectabile	0.00326649	0.0385483	1521	0.0847376
atpA	Wurfbainia villosa	Zingiber officinale	0.00249601	0.0356395	1521	0.0700349
atpA	Wurfbainia villosa	Zingiber spectabile	0.00249601	0.0356395	1521	0.0700349
atpB	Alpinia oxyphylla	Amomum krervanh	0.00272502	0.0240414	1485	0.113347	0.1
atpB	Alpinia oxyphylla	Curcuma sichuanensis	0.0017907	0.0481305	1485	0.0372051
atpB	Alpinia oxyphylla	Curcuma elata	0.000895053	0.0480903	1485	0.0186119
atpB	Alpinia oxyphylla	Curcuma yunnanensis	0.0017907	0.0481305	1485	0.0372051
atpB	Alpinia oxyphylla	Curcuma phaeocaulis	0.000895053	0.0480903	1485	0.0186119
atpB	Alpinia oxyphylla	C. flaviflora	0.00270362	0.0444524	1485	0.0608204
atpB	Alpinia oxyphylla	Curcuma alismatifolia	0.000897879	0.050554	1485	0.0177608
atpB	Alpinia oxyphylla	Curcuma longa	0.0017907	0.0481305	1485	0.0372051
atpB	Alpinia oxyphylla	Curcuma amarissima	0.0017907	0.0481305	1485	0.0372051
atpB	Alpinia oxyphylla	Curcuma sp.1	0.0017907	0.0481305	1485	0.0372051
atpB	Alpinia oxyphylla	Curcuma wenyujin	0.000895053	0.0480903	1485	0.0186119
atpB	Alpinia oxyphylla	Curcuma rosesana	0.0017907	0.0481305	1485	0.0372051
atpB	Alpinia oxyphylla	Curcuma zanthorrhiza	0.0017907	0.0481305	1485	0.0372051
atpB	Alpinia oxyphylla	Curcuma sp.2	0.0017907	0.0481305	1485	0.0372051
atpB	Alpinia oxyphylla	Curcuma aromatica	0.000895053	0.0480903	1485	0.0186119
atpB	Alpinia oxyphylla	Kaempferia elegans	0.000896078	0.0449741	1485	0.0199243
atpB	Alpinia oxyphylla	Kaempferia galanga	0.000901425	0.0413436	1485	0.0218033
atpB	Alpinia oxyphylla	Lanxangia tsaoko	0.00180718	0.0216415	1485	0.0835054
atpB	Alpinia oxyphylla	Stahlianthus Involucratus	0.00179671	0.0505653	1485	0.0355324
atpB	Alpinia oxyphylla	Amomum compactum	0.00272502	0.0240414	1485	0.113347
atpB	Alpinia oxyphylla	Wurfbainia longiligularis	0.00273065	0.0185245	1485	0.147407
atpB	Alpinia oxyphylla	Wurfbainia villosa	0.00364333	0.0185341	1485	0.196575
atpB	Alpinia oxyphylla	Zingiber officinale	0.0035994	0.0418635	1485	0.0859793
atpB	Alpinia oxyphylla	Zingiber spectabile	0.00452288	0.0412393	1485	0.109674
atpB	Amomum krervanh	Curcuma sichuanensis	0.00270287	0.0473147	1485	0.0571255
atpB	Amomum krervanh	Curcuma elata	0.00180097	0.0472764	1485	0.0380945
atpB	Amomum krervanh	Curcuma yunnanensis	0.00270287	0.0473147	1485	0.0571255
atpB	Amomum krervanh	Curcuma phaeocaulis	0.00180097	0.0472764	1485	0.0380945
atpB	Amomum krervanh	C. flaviflora	0.00362951	0.043593	1485	0.083259
atpB	Amomum krervanh	Curcuma alismatifolia	0.00180641	0.0497285	1485	0.0363255
atpB	Amomum krervanh	Curcuma longa	0.00270287	0.0473147	1485	0.0571255
atpB	Amomum krervanh	Curcuma amarissima	0.00270287	0.0473147	1485	0.0571255
atpB	Amomum krervanh	Curcuma sp.1	0.00270287	0.0473147	1485	0.0571255
atpB	Amomum krervanh	Curcuma wenyujin	0.00180097	0.0472764	1485	0.0380945
atpB	Amomum krervanh	Curcuma rosesana	0.00270287	0.0473147	1485	0.0571255
atpB	Amomum krervanh	Curcuma zanthorrhiza	0.00270287	0.0473147	1485	0.0571255
atpB	Amomum krervanh	Curcuma sp.2	0.00270287	0.0473147	1485	0.0571255
atpB	Amomum krervanh	Curcuma aromatica	0.00180097	0.0472764	1485	0.0380945
atpB	Amomum krervanh	Kaempferia elegans	0.00180323	0.0442046	1485	0.0407928
atpB	Amomum krervanh	Kaempferia galanga	0.00181562	0.0405458	1485	0.0447795
atpB	Amomum krervanh	Lanxangia tsaoko	0.0008787	0.0327781	1485	0.0268075
atpB	Amomum krervanh	Stahlianthus Involucratus	0.00271164	0.0497347	1485	0.0545222
atpB	Amomum krervanh	Wurfbainia longiligularis	0.00176108	0.0116052	1485	0.15175
atpB	Amomum krervanh	Wurfbainia villosa	0.00264275	0.0116114	1485	0.227599
atpB	Amomum krervanh	Zingiber officinale	0.00453143	0.0410016	1485	0.110518
atpB	Amomum krervanh	Zingiber spectabile	0.00544142	0.0409782	1485	0.132788
atpB	Curcuma sichuanensis	C. flaviflora	0.00274446	0.0182569	1485	0.150325
atpB	Curcuma sichuanensis	Curcuma alismatifolia	0.000882436	0.00859346	1485	0.102687
atpB	Curcuma sichuanensis	Kaempferia elegans	0.000902402	0.0188866	1485	0.04778
atpB	Curcuma sichuanensis	Kaempferia galanga	0.000915119	0.0155288	1485	0.0589306
atpB	Curcuma sichuanensis	Lanxangia tsaoko	0.0017949	0.0390894	1485	0.0459178
atpB	Curcuma sichuanensis	Stahlianthus Involucratus	0.00176556	0.00859906	1485	0.20532
atpB	Curcuma sichuanensis	Amomum compactum	0.00270287	0.0473147	1485	0.0571255
atpB	Curcuma sichuanensis	Wurfbainia longiligularis	0.00270768	0.0413648	1485	0.0654586
atpB	Curcuma sichuanensis	Wurfbainia villosa	0.00361264	0.041388	1485	0.0872872
atpB	Curcuma sichuanensis	Zingiber officinale	0.00364734	0.0157937	1485	0.230936
atpB	Curcuma sichuanensis	Zingiber spectabile	0.00455186	0.0158856	1485	0.28654
atpB	Curcuma elata	C. flaviflora	0.00182863	0.018244	1485	0.100232
atpB	Curcuma elata	Curcuma alismatifolia	NA	0.00858599	1485	0
atpB	Curcuma elata	Kaempferia elegans	NA	0.0188719	1485	0
atpB	Curcuma elata	Kaempferia galanga	NA	0.015518	1485	0
atpB	Curcuma elata	Lanxangia tsaoko	0.000897189	0.0390575	1485	0.0229709
atpB	Curcuma elata	Stahlianthus Involucratus	0.000882495	0.00859159	1485	0.102716
atpB	Curcuma elata	Amomum compactum	0.00180097	0.0472764	1485	0.0380945
atpB	Curcuma elata	Wurfbainia longiligularis	0.00180417	0.0413317	1485	0.0436511
atpB	Curcuma elata	Wurfbainia villosa	0.00270789	0.0413551	1485	0.0654789
atpB	Curcuma elata	Zingiber officinale	0.00273386	0.0157822	1485	0.173225
atpB	Curcuma elata	Zingiber spectabile	0.00362023	0.0161254	1485	0.224506
atpB	Curcuma yunnanensis	C. flaviflora	0.00274446	0.0182569	1485	0.150325
atpB	Curcuma yunnanensis	Curcuma alismatifolia	0.000882436	0.00859346	1485	0.102687
atpB	Curcuma yunnanensis	Kaempferia elegans	0.000902402	0.0188866	1485	0.04778
atpB	Curcuma yunnanensis	Kaempferia galanga	0.000915119	0.0155288	1485	0.0589306
atpB	Curcuma yunnanensis	Lanxangia tsaoko	0.0017949	0.0390894	1485	0.0459178
atpB	Curcuma yunnanensis	Stahlianthus Involucratus	0.00176556	0.00859906	1485	0.20532
atpB	Curcuma yunnanensis	Amomum compactum	0.00270287	0.0473147	1485	0.0571255
atpB	Curcuma yunnanensis	Wurfbainia longiligularis	0.00270768	0.0413648	1485	0.0654586
atpB	Curcuma yunnanensis	Wurfbainia villosa	0.00361264	0.041388	1485	0.0872872
atpB	Curcuma yunnanensis	Zingiber officinale	0.00364734	0.0157937	1485	0.230936
atpB	Curcuma yunnanensis	Zingiber spectabile	0.00455186	0.0158856	1485	0.28654
atpB	Curcuma phaeocaulis	C. flaviflora	0.00182863	0.018244	1485	0.100232
atpB	Curcuma phaeocaulis	Curcuma alismatifolia	NA	0.00858599	1485	0
atpB	Curcuma phaeocaulis	Kaempferia elegans	NA	0.0188719	1485	0
atpB	Curcuma phaeocaulis	Kaempferia galanga	NA	0.015518	1485	0
atpB	Curcuma phaeocaulis	Lanxangia tsaoko	0.000897189	0.0390575	1485	0.0229709
atpB	Curcuma phaeocaulis	Stahlianthus Involucratus	0.000882495	0.00859159	1485	0.102716
atpB	Curcuma phaeocaulis	Amomum compactum	0.00180097	0.0472764	1485	0.0380945
atpB	Curcuma phaeocaulis	Wurfbainia longiligularis	0.00180417	0.0413317	1485	0.0436511
atpB	Curcuma phaeocaulis	Wurfbainia villosa	0.00270789	0.0413551	1485	0.0654789
atpB	Curcuma phaeocaulis	Zingiber officinale	0.00273386	0.0157822	1485	0.173225
atpB	Curcuma phaeocaulis	Zingiber spectabile	0.00362023	0.0161254	1485	0.224506
atpB	C. flaviflora	Curcuma alismatifolia	0.00183566	0.0206786	1485	0.0887708
atpB	C. flaviflora	Curcuma longa	0.00274446	0.0182569	1485	0.150325
atpB	C. flaviflora	Curcuma amarissima	0.00274446	0.0182569	1485	0.150325
atpB	C. flaviflora	Curcuma sp.1	0.00274446	0.0182569	1485	0.150325
atpB	C. flaviflora	Curcuma wenyujin	0.00182863	0.018244	1485	0.100232
atpB	C. flaviflora	Curcuma rosesana	0.00274446	0.0182569	1485	0.150325
atpB	C. flaviflora	Curcuma zanthorrhiza	0.00274446	0.0182569	1485	0.150325
atpB	C. flaviflora	Curcuma sp.2	0.00274446	0.0182569	1485	0.150325
atpB	C. flaviflora	Curcuma aromatica	0.00182863	0.018244	1485	0.100232
atpB	C. flaviflora	Kaempferia elegans	0.00180725	0.0107035	1485	0.168847
atpB	C. flaviflora	Kaempferia galanga	0.00177018	0.00852798	1485	0.207573
atpB	C. flaviflora	Lanxangia tsaoko	0.00271263	0.0354977	1485	0.0764173
atpB	C. flaviflora	Stahlianthus Involucratus	0.0027558	0.0206763	1485	0.133283
atpB	C. flaviflora	Amomum compactum	0.00362951	0.043593	1485	0.083259
atpB	C. flaviflora	Wurfbainia longiligularis	0.00363634	0.037795	1485	0.0962122
atpB	C. flaviflora	Wurfbainia villosa	0.0045481	0.0378154	1485	0.120271
atpB	C. flaviflora	Zingiber officinale	0.00088359	0.00855719	1485	0.103257
atpB	C. flaviflora	Zingiber spectabile	0.00176555	0.00860044	1485	0.205285
atpB	Curcuma alismatifolia	Curcuma longa	0.000882436	0.00859346	1485	0.102687
atpB	Curcuma alismatifolia	Curcuma amarissima	0.000882436	0.00859346	1485	0.102687
atpB	Curcuma alismatifolia	Curcuma sp.1	0.000882436	0.00859346	1485	0.102687
atpB	Curcuma alismatifolia	Curcuma wenyujin	NA	0.00858599	1485	0
atpB	Curcuma alismatifolia	Curcuma rosesana	0.000882436	0.00859346	1485	0.102687
atpB	Curcuma alismatifolia	Curcuma zanthorrhiza	0.000882436	0.00859346	1485	0.102687
atpB	Curcuma alismatifolia	Curcuma sp.2	0.000882436	0.00859346	1485	0.102687
atpB	Curcuma alismatifolia	Curcuma aromatica	NA	0.00858599	1485	0
atpB	Curcuma alismatifolia	Kaempferia elegans	NA	0.0212911	1485	0
atpB	Curcuma alismatifolia	Kaempferia galanga	NA	0.0179554	1485	0
atpB	Curcuma alismatifolia	Lanxangia tsaoko	0.000900297	0.0415135	1485	0.0216869
atpB	Curcuma alismatifolia	Amomum compactum	0.00180641	0.0497285	1485	0.0363255
atpB	Curcuma alismatifolia	Wurfbainia longiligularis	0.0018097	0.0437965	1485	0.0413207
atpB	Curcuma alismatifolia	Wurfbainia villosa	0.00271619	0.0438208	1485	0.0619841
atpB	Curcuma alismatifolia	Zingiber officinale	0.00274889	0.0181733	1485	0.15126
atpB	Curcuma alismatifolia	Zingiber spectabile	0.00362997	0.0187145	1485	0.193966
atpB	Curcuma longa	Kaempferia elegans	0.000902402	0.0188866	1485	0.04778
atpB	Curcuma longa	Kaempferia galanga	0.000915119	0.0155288	1485	0.0589306
atpB	Curcuma longa	Lanxangia tsaoko	0.0017949	0.0390894	1485	0.0459178
atpB	Curcuma longa	Stahlianthus Involucratus	0.00176556	0.00859906	1485	0.20532
atpB	Curcuma longa	Amomum compactum	0.00270287	0.0473147	1485	0.0571255
atpB	Curcuma longa	Wurfbainia longiligularis	0.00270768	0.0413648	1485	0.0654586
atpB	Curcuma longa	Wurfbainia villosa	0.00361264	0.041388	1485	0.0872872
atpB	Curcuma longa	Zingiber officinale	0.00364734	0.0157937	1485	0.230936
atpB	Curcuma longa	Zingiber spectabile	0.00455186	0.0158856	1485	0.28654
atpB	Curcuma amarissima	Kaempferia elegans	0.000902402	0.0188866	1485	0.04778
atpB	Curcuma amarissima	Kaempferia galanga	0.000915119	0.0155288	1485	0.0589306
atpB	Curcuma amarissima	Lanxangia tsaoko	0.0017949	0.0390894	1485	0.0459178
atpB	Curcuma amarissima	Stahlianthus Involucratus	0.00176556	0.00859906	1485	0.20532
atpB	Curcuma amarissima	Amomum compactum	0.00270287	0.0473147	1485	0.0571255
atpB	Curcuma amarissima	Wurfbainia longiligularis	0.00270768	0.0413648	1485	0.0654586
atpB	Curcuma amarissima	Wurfbainia villosa	0.00361264	0.041388	1485	0.0872872
atpB	Curcuma amarissima	Zingiber officinale	0.00364734	0.0157937	1485	0.230936
atpB	Curcuma amarissima	Zingiber spectabile	0.00455186	0.0158856	1485	0.28654
atpB	Curcuma sp.1	Kaempferia elegans	0.000902402	0.0188866	1485	0.04778
atpB	Curcuma sp.1	Kaempferia galanga	0.000915119	0.0155288	1485	0.0589306
atpB	Curcuma sp.1	Lanxangia tsaoko	0.0017949	0.0390894	1485	0.0459178
atpB	Curcuma sp.1	Stahlianthus Involucratus	0.00176556	0.00859906	1485	0.20532
atpB	Curcuma sp.1	Amomum compactum	0.00270287	0.0473147	1485	0.0571255
atpB	Curcuma sp.1	Wurfbainia longiligularis	0.00270768	0.0413648	1485	0.0654586
atpB	Curcuma sp.1	Wurfbainia villosa	0.00361264	0.041388	1485	0.0872872
atpB	Curcuma sp.1	Zingiber officinale	0.00364734	0.0157937	1485	0.230936
atpB	Curcuma sp.1	Zingiber spectabile	0.00455186	0.0158856	1485	0.28654
atpB	Curcuma wenyujin	Kaempferia elegans	NA	0.0188719	1485	0
atpB	Curcuma wenyujin	Kaempferia galanga	NA	0.015518	1485	0
atpB	Curcuma wenyujin	Lanxangia tsaoko	0.000897189	0.0390575	1485	0.0229709
atpB	Curcuma wenyujin	Stahlianthus Involucratus	0.000882495	0.00859159	1485	0.102716
atpB	Curcuma wenyujin	Amomum compactum	0.00180097	0.0472764	1485	0.0380945
atpB	Curcuma wenyujin	Wurfbainia longiligularis	0.00180417	0.0413317	1485	0.0436511
atpB	Curcuma wenyujin	Wurfbainia villosa	0.00270789	0.0413551	1485	0.0654789
atpB	Curcuma wenyujin	Zingiber officinale	0.00273386	0.0157822	1485	0.173225
atpB	Curcuma wenyujin	Zingiber spectabile	0.00362023	0.0161254	1485	0.224506
atpB	Curcuma rosesana	Kaempferia elegans	0.000902402	0.0188866	1485	0.04778
atpB	Curcuma rosesana	Kaempferia galanga	0.000915119	0.0155288	1485	0.0589306
atpB	Curcuma rosesana	Lanxangia tsaoko	0.0017949	0.0390894	1485	0.0459178
atpB	Curcuma rosesana	Stahlianthus Involucratus	0.00176556	0.00859906	1485	0.20532
atpB	Curcuma rosesana	Amomum compactum	0.00270287	0.0473147	1485	0.0571255
atpB	Curcuma rosesana	Wurfbainia longiligularis	0.00270768	0.0413648	1485	0.0654586
atpB	Curcuma rosesana	Wurfbainia villosa	0.00361264	0.041388	1485	0.0872872
atpB	Curcuma rosesana	Zingiber officinale	0.00364734	0.0157937	1485	0.230936
atpB	Curcuma rosesana	Zingiber spectabile	0.00455186	0.0158856	1485	0.28654
atpB	Curcuma zanthorrhiza	Kaempferia elegans	0.000902402	0.0188866	1485	0.04778
atpB	Curcuma zanthorrhiza	Kaempferia galanga	0.000915119	0.0155288	1485	0.0589306
atpB	Curcuma zanthorrhiza	Lanxangia tsaoko	0.0017949	0.0390894	1485	0.0459178
atpB	Curcuma zanthorrhiza	Stahlianthus Involucratus	0.00176556	0.00859906	1485	0.20532
atpB	Curcuma zanthorrhiza	Amomum compactum	0.00270287	0.0473147	1485	0.0571255
atpB	Curcuma zanthorrhiza	Wurfbainia longiligularis	0.00270768	0.0413648	1485	0.0654586
atpB	Curcuma zanthorrhiza	Wurfbainia villosa	0.00361264	0.041388	1485	0.0872872
atpB	Curcuma zanthorrhiza	Zingiber officinale	0.00364734	0.0157937	1485	0.230936
atpB	Curcuma zanthorrhiza	Zingiber spectabile	0.00455186	0.0158856	1485	0.28654
atpB	Curcuma sp.2	Kaempferia elegans	0.000902402	0.0188866	1485	0.04778
atpB	Curcuma sp.2	Kaempferia galanga	0.000915119	0.0155288	1485	0.0589306
atpB	Curcuma sp.2	Lanxangia tsaoko	0.0017949	0.0390894	1485	0.0459178
atpB	Curcuma sp.2	Stahlianthus Involucratus	0.00176556	0.00859906	1485	0.20532
atpB	Curcuma sp.2	Amomum compactum	0.00270287	0.0473147	1485	0.0571255
atpB	Curcuma sp.2	Wurfbainia longiligularis	0.00270768	0.0413648	1485	0.0654586
atpB	Curcuma sp.2	Wurfbainia villosa	0.00361264	0.041388	1485	0.0872872
atpB	Curcuma sp.2	Zingiber officinale	0.00364734	0.0157937	1485	0.230936
atpB	Curcuma sp.2	Zingiber spectabile	0.00455186	0.0158856	1485	0.28654
atpB	Curcuma aromatica	Kaempferia elegans	NA	0.0188719	1485	0
atpB	Curcuma aromatica	Kaempferia galanga	NA	0.015518	1485	0
atpB	Curcuma aromatica	Lanxangia tsaoko	0.000897189	0.0390575	1485	0.0229709
atpB	Curcuma aromatica	Stahlianthus Involucratus	0.000882495	0.00859159	1485	0.102716
atpB	Curcuma aromatica	Amomum compactum	0.00180097	0.0472764	1485	0.0380945
atpB	Curcuma aromatica	Wurfbainia longiligularis	0.00180417	0.0413317	1485	0.0436511
atpB	Curcuma aromatica	Wurfbainia villosa	0.00270789	0.0413551	1485	0.0654789
atpB	Curcuma aromatica	Zingiber officinale	0.00273386	0.0157822	1485	0.173225
atpB	Curcuma aromatica	Zingiber spectabile	0.00362023	0.0161254	1485	0.224506
atpB	Kaempferia elegans	Kaempferia galanga	NA	0.00796828	1485	0
atpB	Kaempferia elegans	Lanxangia tsaoko	0.000898234	0.0360392	1485	0.0249238
atpB	Kaempferia elegans	Stahlianthus Involucratus	0.000907342	0.0212932	1485	0.0426119
atpB	Kaempferia elegans	Amomum compactum	0.00180323	0.0442046	1485	0.0407928
atpB	Kaempferia elegans	Wurfbainia longiligularis	0.00180637	0.03833	1485	0.0471269
atpB	Kaempferia elegans	Wurfbainia villosa	0.0027112	0.0383509	1485	0.0706946
atpB	Kaempferia elegans	Zingiber officinale	0.00266807	0.00842655	1485	0.316626
atpB	Kaempferia elegans	Zingiber spectabile	0.00360632	0.00809127	1485	0.445705
atpB	Kaempferia galanga	Lanxangia tsaoko	0.000904726	0.03251	1485	0.0278292
atpB	Kaempferia galanga	Stahlianthus Involucratus	0.000918917	0.0179533	1485	0.0511837
atpB	Kaempferia galanga	Amomum compactum	0.00181562	0.0405458	1485	0.0447795
atpB	Kaempferia galanga	Wurfbainia longiligularis	0.001819	0.0348223	1485	0.0522365
atpB	Kaempferia galanga	Wurfbainia villosa	0.00273016	0.034841	1485	0.0783606
atpB	Kaempferia galanga	Zingiber officinale	0.00265864	0.00566558	1485	0.469261
atpB	Kaempferia galanga	Zingiber spectabile	0.00360608	0.00538133	1485	0.670108
atpB	Lanxangia tsaoko	Stahlianthus Involucratus	0.00180149	0.041521	1485	0.0433873
atpB	Lanxangia tsaoko	Amomum compactum	0.0008787	0.0327781	1485	0.0268075
atpB	Lanxangia tsaoko	Wurfbainia longiligularis	0.000879848	0.026336	1485	0.0334086
atpB	Lanxangia tsaoko	Wurfbainia villosa	0.00176044	0.0263502	1485	0.0668096
atpB	Lanxangia tsaoko	Zingiber officinale	0.00360977	0.0329404	1485	0.109585
atpB	Lanxangia tsaoko	Zingiber spectabile	0.00449846	0.033309	1485	0.135052
atpB	Stahlianthus Involucratus	Amomum compactum	0.00271164	0.0497347	1485	0.0545222
atpB	Stahlianthus Involucratus	Wurfbainia longiligularis	0.00271658	0.0438018	1485	0.0620199
atpB	Stahlianthus Involucratus	Wurfbainia villosa	0.00362452	0.043826	1485	0.0827026
atpB	Stahlianthus Involucratus	Zingiber officinale	0.00366841	0.0181723	1485	0.201868
atpB	Stahlianthus Involucratus	Zingiber spectabile	0.00456247	0.0184574	1485	0.247189
atpB	Amomum compactum	Wurfbainia longiligularis	0.00176108	0.0116052	1485	0.15175
atpB	Amomum compactum	Wurfbainia villosa	0.00264275	0.0116114	1485	0.227599
atpB	Amomum compactum	Zingiber officinale	0.00453143	0.0410016	1485	0.110518
atpB	Amomum compactum	Zingiber spectabile	0.00544142	0.0409782	1485	0.132788
atpB	Wurfbainia longiligularis	Zingiber officinale	0.00453966	0.0352142	1485	0.128916
atpB	Wurfbainia longiligularis	Zingiber spectabile	0.0054514	0.0351925	1485	0.154902
atpB	Wurfbainia villosa	Zingiber officinale	0.00545105	0.0352334	1485	0.154712
atpB	Wurfbainia villosa	Zingiber spectabile	0.00639119	0.0347629	1485	0.183851
atpB	Zingiber officinale	Zingiber spectabile	0.00270043	0.00539852	1485	0.500217
atpE	Alpinia oxyphylla	Curcuma sichuanensis	0.00940404	0.0120063	405	0.783262	0.29
atpE	Alpinia oxyphylla	Curcuma elata	0.00940404	0.0120063	405	0.783262
atpE	Alpinia oxyphylla	Curcuma yunnanensis	0.00940404	0.0120063	405	0.783262
atpE	Alpinia oxyphylla	Curcuma phaeocaulis	0.00940404	0.0120063	405	0.783262
atpE	Alpinia oxyphylla	Curcuma longa	0.00940404	0.0120063	405	0.783262
atpE	Alpinia oxyphylla	Curcuma amarissima	0.00940404	0.0120063	405	0.783262
atpE	Alpinia oxyphylla	Curcuma sp.1	0.00940404	0.0120063	405	0.783262
atpE	Alpinia oxyphylla	Curcuma wenyujin	0.00940404	0.0120063	405	0.783262
atpE	Alpinia oxyphylla	Curcuma rosesana	0.00940404	0.0120063	405	0.783262
atpE	Alpinia oxyphylla	Curcuma zanthorrhiza	0.00940404	0.0120063	405	0.783262
atpE	Alpinia oxyphylla	Curcuma sp.2	0.00940404	0.0120063	405	0.783262
atpE	Alpinia oxyphylla	Curcuma aromatica	0.00940404	0.0120063	405	0.783262
atpE	Alpinia oxyphylla	Lanxangia tsaoko	0.0127642	0.0113585	405	1.12376
atpE	Alpinia oxyphylla	Wurfbainia longiligularis	0.0064051	0.0110468	405	0.579815
atpE	Alpinia oxyphylla	Zingiber officinale	0.00637141	0.0112519	405	0.566251
atpE	Amomum krervanh	Curcuma sichuanensis	0.00317451	0.0112796	405	0.281437
atpE	Amomum krervanh	Curcuma elata	0.00317451	0.0112796	405	0.281437
atpE	Amomum krervanh	Curcuma yunnanensis	0.00317451	0.0112796	405	0.281437
atpE	Amomum krervanh	Curcuma phaeocaulis	0.00317451	0.0112796	405	0.281437
atpE	Amomum krervanh	Curcuma longa	0.00317451	0.0112796	405	0.281437
atpE	Amomum krervanh	Curcuma amarissima	0.00317451	0.0112796	405	0.281437
atpE	Amomum krervanh	Curcuma sp.1	0.00317451	0.0112796	405	0.281437
atpE	Amomum krervanh	Curcuma wenyujin	0.00317451	0.0112796	405	0.281437
atpE	Amomum krervanh	Curcuma rosesana	0.00317451	0.0112796	405	0.281437
atpE	Amomum krervanh	Curcuma zanthorrhiza	0.00317451	0.0112796	405	0.281437
atpE	Amomum krervanh	Curcuma sp.2	0.00317451	0.0112796	405	0.281437
atpE	Amomum krervanh	Curcuma aromatica	0.00317451	0.0112796	405	0.281437
atpE	Amomum krervanh	Lanxangia tsaoko	0.00637414	0.0112222	405	0.567992
atpE	Amomum krervanh	Wurfbainia longiligularis	NA	0.0110103	405	0
atpE	Amomum krervanh	Zingiber officinale	NA	0.011213	405	0
atpE	Curcuma sichuanensis	C. flaviflora	0.00317451	0.0112796	405	0.281437
atpE	Curcuma sichuanensis	Curcuma alismatifolia	NA	0.011312	405	0
atpE	Curcuma sichuanensis	Kaempferia elegans	0.00317451	0.0112796	405	0.281437
atpE	Curcuma sichuanensis	Kaempferia galanga	0.00317451	0.0112796	405	0.281437
atpE	Curcuma sichuanensis	Lanxangia tsaoko	0.0095446	0.0229202	405	0.416427
atpE	Curcuma sichuanensis	Stahlianthus Involucratus	0.00317165	0.0113302	405	0.279928
atpE	Curcuma sichuanensis	Amomum compactum	0.00317451	0.0112796	405	0.281437
atpE	Curcuma sichuanensis	Wurfbainia longiligularis	0.00318446	0.0224799	405	0.141658
atpE	Curcuma sichuanensis	Wurfbainia villosa	0.00317451	0.0112796	405	0.281437
atpE	Curcuma sichuanensis	Zingiber officinale	0.00316748	0.0229136	405	0.138236
atpE	Curcuma sichuanensis	Zingiber spectabile	0.00317451	0.0112796	405	0.281437
atpE	Curcuma elata	C. flaviflora	0.00317451	0.0112796	405	0.281437
atpE	Curcuma elata	Curcuma alismatifolia	NA	0.011312	405	0
atpE	Curcuma elata	Kaempferia elegans	0.00317451	0.0112796	405	0.281437
atpE	Curcuma elata	Kaempferia galanga	0.00317451	0.0112796	405	0.281437
atpE	Curcuma elata	Lanxangia tsaoko	0.0095446	0.0229202	405	0.416427
atpE	Curcuma elata	Stahlianthus Involucratus	0.00317165	0.0113302	405	0.279928
atpE	Curcuma elata	Amomum compactum	0.00317451	0.0112796	405	0.281437
atpE	Curcuma elata	Wurfbainia longiligularis	0.00318446	0.0224799	405	0.141658
atpE	Curcuma elata	Wurfbainia villosa	0.00317451	0.0112796	405	0.281437
atpE	Curcuma elata	Zingiber officinale	0.00316748	0.0229136	405	0.138236
atpE	Curcuma elata	Zingiber spectabile	0.00317451	0.0112796	405	0.281437
atpE	Curcuma yunnanensis	C. flaviflora	0.00317451	0.0112796	405	0.281437
atpE	Curcuma yunnanensis	Curcuma alismatifolia	NA	0.011312	405	0
atpE	Curcuma yunnanensis	Kaempferia elegans	0.00317451	0.0112796	405	0.281437
atpE	Curcuma yunnanensis	Kaempferia galanga	0.00317451	0.0112796	405	0.281437
atpE	Curcuma yunnanensis	Lanxangia tsaoko	0.0095446	0.0229202	405	0.416427
atpE	Curcuma yunnanensis	Stahlianthus Involucratus	0.00317165	0.0113302	405	0.279928
atpE	Curcuma yunnanensis	Amomum compactum	0.00317451	0.0112796	405	0.281437
atpE	Curcuma yunnanensis	Wurfbainia longiligularis	0.00318446	0.0224799	405	0.141658
atpE	Curcuma yunnanensis	Wurfbainia villosa	0.00317451	0.0112796	405	0.281437
atpE	Curcuma yunnanensis	Zingiber officinale	0.00316748	0.0229136	405	0.138236
atpE	Curcuma yunnanensis	Zingiber spectabile	0.00317451	0.0112796	405	0.281437
atpE	Curcuma phaeocaulis	C. flaviflora	0.00317451	0.0112796	405	0.281437
atpE	Curcuma phaeocaulis	Curcuma alismatifolia	NA	0.011312	405	0
atpE	Curcuma phaeocaulis	Kaempferia elegans	0.00317451	0.0112796	405	0.281437
atpE	Curcuma phaeocaulis	Kaempferia galanga	0.00317451	0.0112796	405	0.281437
atpE	Curcuma phaeocaulis	Lanxangia tsaoko	0.0095446	0.0229202	405	0.416427
atpE	Curcuma phaeocaulis	Stahlianthus Involucratus	0.00317165	0.0113302	405	0.279928
atpE	Curcuma phaeocaulis	Amomum compactum	0.00317451	0.0112796	405	0.281437
atpE	Curcuma phaeocaulis	Wurfbainia longiligularis	0.00318446	0.0224799	405	0.141658
atpE	Curcuma phaeocaulis	Wurfbainia villosa	0.00317451	0.0112796	405	0.281437
atpE	Curcuma phaeocaulis	Zingiber officinale	0.00316748	0.0229136	405	0.138236
atpE	Curcuma phaeocaulis	Zingiber spectabile	0.00317451	0.0112796	405	0.281437
atpE	C. flaviflora	Curcuma longa	0.00317451	0.0112796	405	0.281437
atpE	C. flaviflora	Curcuma amarissima	0.00317451	0.0112796	405	0.281437
atpE	C. flaviflora	Curcuma sp.1	0.00317451	0.0112796	405	0.281437
atpE	C. flaviflora	Curcuma wenyujin	0.00317451	0.0112796	405	0.281437
atpE	C. flaviflora	Curcuma rosesana	0.00317451	0.0112796	405	0.281437
atpE	C. flaviflora	Curcuma zanthorrhiza	0.00317451	0.0112796	405	0.281437
atpE	C. flaviflora	Curcuma sp.2	0.00317451	0.0112796	405	0.281437
atpE	C. flaviflora	Curcuma aromatica	0.00317451	0.0112796	405	0.281437
atpE	C. flaviflora	Lanxangia tsaoko	0.00637414	0.0112222	405	0.567992
atpE	C. flaviflora	Wurfbainia longiligularis	NA	0.0110103	405	0
atpE	C. flaviflora	Zingiber officinale	NA	0.011213	405	0
atpE	Curcuma alismatifolia	Curcuma longa	NA	0.011312	405	0
atpE	Curcuma alismatifolia	Curcuma amarissima	NA	0.011312	405	0
atpE	Curcuma alismatifolia	Curcuma sp.1	NA	0.011312	405	0
atpE	Curcuma alismatifolia	Curcuma wenyujin	NA	0.011312	405	0
atpE	Curcuma alismatifolia	Curcuma rosesana	NA	0.011312	405	0
atpE	Curcuma alismatifolia	Curcuma zanthorrhiza	NA	0.011312	405	0
atpE	Curcuma alismatifolia	Curcuma sp.2	NA	0.011312	405	0
atpE	Curcuma alismatifolia	Curcuma aromatica	NA	0.011312	405	0
atpE	Curcuma alismatifolia	Lanxangia tsaoko	0.00957391	0.0112541	405	0.850704
atpE	Curcuma alismatifolia	Wurfbainia longiligularis	0.00319384	0.0110422	405	0.28924
atpE	Curcuma alismatifolia	Zingiber officinale	0.00317716	0.0112463	405	0.282508
atpE	Curcuma longa	Kaempferia elegans	0.00317451	0.0112796	405	0.281437
atpE	Curcuma longa	Kaempferia galanga	0.00317451	0.0112796	405	0.281437
atpE	Curcuma longa	Lanxangia tsaoko	0.0095446	0.0229202	405	0.416427
atpE	Curcuma longa	Stahlianthus Involucratus	0.00317165	0.0113302	405	0.279928
atpE	Curcuma longa	Amomum compactum	0.00317451	0.0112796	405	0.281437
atpE	Curcuma longa	Wurfbainia longiligularis	0.00318446	0.0224799	405	0.141658
atpE	Curcuma longa	Wurfbainia villosa	0.00317451	0.0112796	405	0.281437
atpE	Curcuma longa	Zingiber officinale	0.00316748	0.0229136	405	0.138236
atpE	Curcuma longa	Zingiber spectabile	0.00317451	0.0112796	405	0.281437
atpE	Curcuma amarissima	Kaempferia elegans	0.00317451	0.0112796	405	0.281437
atpE	Curcuma amarissima	Kaempferia galanga	0.00317451	0.0112796	405	0.281437
atpE	Curcuma amarissima	Lanxangia tsaoko	0.0095446	0.0229202	405	0.416427
atpE	Curcuma amarissima	Stahlianthus Involucratus	0.00317165	0.0113302	405	0.279928
atpE	Curcuma amarissima	Amomum compactum	0.00317451	0.0112796	405	0.281437
atpE	Curcuma amarissima	Wurfbainia longiligularis	0.00318446	0.0224799	405	0.141658
atpE	Curcuma amarissima	Wurfbainia villosa	0.00317451	0.0112796	405	0.281437
atpE	Curcuma amarissima	Zingiber officinale	0.00316748	0.0229136	405	0.138236
atpE	Curcuma amarissima	Zingiber spectabile	0.00317451	0.0112796	405	0.281437
atpE	Curcuma sp.1	Kaempferia elegans	0.00317451	0.0112796	405	0.281437
atpE	Curcuma sp.1	Kaempferia galanga	0.00317451	0.0112796	405	0.281437
atpE	Curcuma sp.1	Lanxangia tsaoko	0.0095446	0.0229202	405	0.416427
atpE	Curcuma sp.1	Stahlianthus Involucratus	0.00317165	0.0113302	405	0.279928
atpE	Curcuma sp.1	Amomum compactum	0.00317451	0.0112796	405	0.281437
atpE	Curcuma sp.1	Wurfbainia longiligularis	0.00318446	0.0224799	405	0.141658
atpE	Curcuma sp.1	Wurfbainia villosa	0.00317451	0.0112796	405	0.281437
atpE	Curcuma sp.1	Zingiber officinale	0.00316748	0.0229136	405	0.138236
atpE	Curcuma sp.1	Zingiber spectabile	0.00317451	0.0112796	405	0.281437
atpE	Curcuma wenyujin	Kaempferia elegans	0.00317451	0.0112796	405	0.281437
atpE	Curcuma wenyujin	Kaempferia galanga	0.00317451	0.0112796	405	0.281437
atpE	Curcuma wenyujin	Lanxangia tsaoko	0.0095446	0.0229202	405	0.416427
atpE	Curcuma wenyujin	Stahlianthus Involucratus	0.00317165	0.0113302	405	0.279928
atpE	Curcuma wenyujin	Amomum compactum	0.00317451	0.0112796	405	0.281437
atpE	Curcuma wenyujin	Wurfbainia longiligularis	0.00318446	0.0224799	405	0.141658
atpE	Curcuma wenyujin	Wurfbainia villosa	0.00317451	0.0112796	405	0.281437
atpE	Curcuma wenyujin	Zingiber officinale	0.00316748	0.0229136	405	0.138236
atpE	Curcuma wenyujin	Zingiber spectabile	0.00317451	0.0112796	405	0.281437
atpE	Curcuma rosesana	Kaempferia elegans	0.00317451	0.0112796	405	0.281437
atpE	Curcuma rosesana	Kaempferia galanga	0.00317451	0.0112796	405	0.281437
atpE	Curcuma rosesana	Lanxangia tsaoko	0.0095446	0.0229202	405	0.416427
atpE	Curcuma rosesana	Stahlianthus Involucratus	0.00317165	0.0113302	405	0.279928
atpE	Curcuma rosesana	Amomum compactum	0.00317451	0.0112796	405	0.281437
atpE	Curcuma rosesana	Wurfbainia longiligularis	0.00318446	0.0224799	405	0.141658
atpE	Curcuma rosesana	Wurfbainia villosa	0.00317451	0.0112796	405	0.281437
atpE	Curcuma rosesana	Zingiber officinale	0.00316748	0.0229136	405	0.138236
atpE	Curcuma rosesana	Zingiber spectabile	0.00317451	0.0112796	405	0.281437
atpE	Curcuma zanthorrhiza	Kaempferia elegans	0.00317451	0.0112796	405	0.281437
atpE	Curcuma zanthorrhiza	Kaempferia galanga	0.00317451	0.0112796	405	0.281437
atpE	Curcuma zanthorrhiza	Lanxangia tsaoko	0.0095446	0.0229202	405	0.416427
atpE	Curcuma zanthorrhiza	Stahlianthus Involucratus	0.00317165	0.0113302	405	0.279928
atpE	Curcuma zanthorrhiza	Amomum compactum	0.00317451	0.0112796	405	0.281437
atpE	Curcuma zanthorrhiza	Wurfbainia longiligularis	0.00318446	0.0224799	405	0.141658
atpE	Curcuma zanthorrhiza	Wurfbainia villosa	0.00317451	0.0112796	405	0.281437
atpE	Curcuma zanthorrhiza	Zingiber officinale	0.00316748	0.0229136	405	0.138236
atpE	Curcuma zanthorrhiza	Zingiber spectabile	0.00317451	0.0112796	405	0.281437
atpE	Curcuma sp.2	Kaempferia elegans	0.00317451	0.0112796	405	0.281437
atpE	Curcuma sp.2	Kaempferia galanga	0.00317451	0.0112796	405	0.281437
atpE	Curcuma sp.2	Lanxangia tsaoko	0.0095446	0.0229202	405	0.416427
atpE	Curcuma sp.2	Stahlianthus Involucratus	0.00317165	0.0113302	405	0.279928
atpE	Curcuma sp.2	Amomum compactum	0.00317451	0.0112796	405	0.281437
atpE	Curcuma sp.2	Wurfbainia longiligularis	0.00318446	0.0224799	405	0.141658
atpE	Curcuma sp.2	Wurfbainia villosa	0.00317451	0.0112796	405	0.281437
atpE	Curcuma sp.2	Zingiber officinale	0.00316748	0.0229136	405	0.138236
atpE	Curcuma sp.2	Zingiber spectabile	0.00317451	0.0112796	405	0.281437
atpE	Curcuma aromatica	Kaempferia elegans	0.00317451	0.0112796	405	0.281437
atpE	Curcuma aromatica	Kaempferia galanga	0.00317451	0.0112796	405	0.281437
atpE	Curcuma aromatica	Lanxangia tsaoko	0.0095446	0.0229202	405	0.416427
atpE	Curcuma aromatica	Stahlianthus Involucratus	0.00317165	0.0113302	405	0.279928
atpE	Curcuma aromatica	Amomum compactum	0.00317451	0.0112796	405	0.281437
atpE	Curcuma aromatica	Wurfbainia longiligularis	0.00318446	0.0224799	405	0.141658
atpE	Curcuma aromatica	Wurfbainia villosa	0.00317451	0.0112796	405	0.281437
atpE	Curcuma aromatica	Zingiber officinale	0.00316748	0.0229136	405	0.138236
atpE	Curcuma aromatica	Zingiber spectabile	0.00317451	0.0112796	405	0.281437
atpE	Kaempferia elegans	Lanxangia tsaoko	0.00637414	0.0112222	405	0.567992
atpE	Kaempferia elegans	Wurfbainia longiligularis	NA	0.0110103	405	0
atpE	Kaempferia elegans	Zingiber officinale	NA	0.011213	405	0
atpE	Kaempferia galanga	Lanxangia tsaoko	0.00637414	0.0112222	405	0.567992
atpE	Kaempferia galanga	Wurfbainia longiligularis	NA	0.0110103	405	0
atpE	Kaempferia galanga	Zingiber officinale	NA	0.011213	405	0
atpE	Lanxangia tsaoko	Stahlianthus Involucratus	0.0130801	0.0105064	405	1.24497
atpE	Lanxangia tsaoko	Amomum compactum	0.00637414	0.0112222	405	0.567992
atpE	Lanxangia tsaoko	Wurfbainia longiligularis	0.0063939	0.02236	405	0.285953
atpE	Lanxangia tsaoko	Wurfbainia villosa	0.00637414	0.0112222	405	0.567992
atpE	Lanxangia tsaoko	Zingiber officinale	0.00636015	0.0227829	405	0.279163
atpE	Lanxangia tsaoko	Zingiber spectabile	0.00637414	0.0112222	405	0.567992
atpE	Stahlianthus Involucratus	Wurfbainia longiligularis	0.00638354	0.0111568	405	0.572166
atpE	Stahlianthus Involucratus	Zingiber officinale	0.00635122	0.0113589	405	0.559142
atpE	Amomum compactum	Wurfbainia longiligularis	NA	0.0110103	405	0
atpE	Amomum compactum	Zingiber officinale	NA	0.011213	405	0
atpE	Wurfbainia longiligularis	Wurfbainia villosa	NA	0.0110103	405	0
atpE	Wurfbainia longiligularis	Zingiber officinale	NA	0.0223491	405	0
atpE	Wurfbainia longiligularis	Zingiber spectabile	NA	0.0110103	405	0
atpE	Wurfbainia villosa	Zingiber officinale	NA	0.011213	405	0
atpE	Zingiber officinale	Zingiber spectabile	NA	0.011213	405	0
atpF	Alpinia oxyphylla	Kaempferia galanga	0.0045463	0.00934678	549	0.486403	0.57
atpF	Alpinia oxyphylla	Lanxangia tsaoko	NA	0.00907763	549	0
atpF	Alpinia oxyphylla	Stahlianthus Involucratus	0.00913742	0.00928364	549	0.98425
atpF	Alpinia oxyphylla	Wurfbainia longiligularis	NA	0.0176967	549	0
atpF	Alpinia oxyphylla	Wurfbainia villosa	NA	0.00896824	549	0
atpF	Alpinia oxyphylla	Zingiber officinale	0.00709218	0.00812911	549	0.872443
atpF	Alpinia oxyphylla	Zingiber spectabile	0.00709218	0.00812911	549	0.872443
atpF	Amomum krervanh	Kaempferia galanga	0.00702252	0.00820894	552	0.855473
atpF	Amomum krervanh	Lanxangia tsaoko	NA	0.00907763	549	0
atpF	Amomum krervanh	Stahlianthus Involucratus	0.0116039	0.00856785	552	1.35436
atpF	Amomum krervanh	Wurfbainia longiligularis	NA	0.01769	552	0
atpF	Amomum krervanh	Wurfbainia villosa	NA	0.00896824	549	0
atpF	Amomum krervanh	Zingiber officinale	0.00709218	0.00812911	549	0.872443
atpF	Amomum krervanh	Zingiber spectabile	0.00709218	0.00812911	549	0.872443
atpF	Curcuma sichuanensis	Kaempferia galanga	0.00454813	0.00933136	549	0.487403
atpF	Curcuma sichuanensis	Lanxangia tsaoko	0.00913674	0.00928641	549	0.983883
atpF	Curcuma sichuanensis	Stahlianthus Involucratus	NA	0.00903803	549	0
atpF	Curcuma sichuanensis	Wurfbainia longiligularis	0.00917668	0.0183762	549	0.499378
atpF	Curcuma sichuanensis	Wurfbainia villosa	0.00916574	0.00917708	549	0.998764
atpF	Curcuma sichuanensis	Zingiber officinale	0.00710117	0.00809386	549	0.877353
atpF	Curcuma sichuanensis	Zingiber spectabile	0.00710117	0.00809386	549	0.877353
atpF	Curcuma elata	Kaempferia galanga	0.00454813	0.00933136	549	0.487403
atpF	Curcuma elata	Lanxangia tsaoko	0.00913674	0.00928641	549	0.983883
atpF	Curcuma elata	Stahlianthus Involucratus	NA	0.00903803	549	0
atpF	Curcuma elata	Wurfbainia longiligularis	0.00917668	0.0183762	549	0.499378
atpF	Curcuma elata	Wurfbainia villosa	0.00916574	0.00917708	549	0.998764
atpF	Curcuma elata	Zingiber officinale	0.00710117	0.00809386	549	0.877353
atpF	Curcuma elata	Zingiber spectabile	0.00710117	0.00809386	549	0.877353
atpF	Curcuma yunnanensis	Kaempferia galanga	0.00454813	0.00933136	549	0.487403
atpF	Curcuma yunnanensis	Lanxangia tsaoko	0.00913674	0.00928641	549	0.983883
atpF	Curcuma yunnanensis	Stahlianthus Involucratus	NA	0.00903803	549	0
atpF	Curcuma yunnanensis	Wurfbainia longiligularis	0.00917668	0.0183762	549	0.499378
atpF	Curcuma yunnanensis	Wurfbainia villosa	0.00916574	0.00917708	549	0.998764
atpF	Curcuma yunnanensis	Zingiber officinale	0.00710117	0.00809386	549	0.877353
atpF	Curcuma yunnanensis	Zingiber spectabile	0.00710117	0.00809386	549	0.877353
atpF	Curcuma phaeocaulis	Kaempferia galanga	0.00454813	0.00933136	549	0.487403
atpF	Curcuma phaeocaulis	Lanxangia tsaoko	0.00913674	0.00928641	549	0.983883
atpF	Curcuma phaeocaulis	Stahlianthus Involucratus	NA	0.00903803	549	0
atpF	Curcuma phaeocaulis	Wurfbainia longiligularis	0.00917668	0.0183762	549	0.499378
atpF	Curcuma phaeocaulis	Wurfbainia villosa	0.00916574	0.00917708	549	0.998764
atpF	Curcuma phaeocaulis	Zingiber officinale	0.00710117	0.00809386	549	0.877353
atpF	Curcuma phaeocaulis	Zingiber spectabile	0.00710117	0.00809386	549	0.877353
atpF	C. flaviflora	Kaempferia galanga	0.00228043	0.00916163	549	0.248911
atpF	C. flaviflora	Lanxangia tsaoko	0.00706754	0.00822784	549	0.858978
atpF	C. flaviflora	Stahlianthus Involucratus	0.00707724	0.00818861	549	0.864279
atpF	C. flaviflora	Wurfbainia longiligularis	0.00706757	0.0165577	549	0.426845
atpF	C. flaviflora	Wurfbainia villosa	0.00709631	0.00811953	549	0.87398
atpF	C. flaviflora	Zingiber officinale	NA	0.00908001	549	0
atpF	C. flaviflora	Zingiber spectabile	NA	0.00908001	549	0
atpF	Curcuma alismatifolia	Kaempferia galanga	0.00454813	0.00933136	549	0.487403
atpF	Curcuma alismatifolia	Lanxangia tsaoko	0.00913674	0.00928641	549	0.983883
atpF	Curcuma alismatifolia	Stahlianthus Involucratus	NA	0.00903803	549	0
atpF	Curcuma alismatifolia	Wurfbainia longiligularis	0.00917668	0.0183762	549	0.499378
atpF	Curcuma alismatifolia	Wurfbainia villosa	0.00916574	0.00917708	549	0.998764
atpF	Curcuma alismatifolia	Zingiber officinale	0.00710117	0.00809386	549	0.877353
atpF	Curcuma alismatifolia	Zingiber spectabile	0.00710117	0.00809386	549	0.877353
atpF	Curcuma longa	Kaempferia galanga	0.00454813	0.00933136	549	0.487403
atpF	Curcuma longa	Lanxangia tsaoko	0.00913674	0.00928641	549	0.983883
atpF	Curcuma longa	Stahlianthus Involucratus	NA	0.00903803	549	0
atpF	Curcuma longa	Wurfbainia longiligularis	0.00917668	0.0183762	549	0.499378
atpF	Curcuma longa	Wurfbainia villosa	0.00916574	0.00917708	549	0.998764
atpF	Curcuma longa	Zingiber officinale	0.00710117	0.00809386	549	0.877353
atpF	Curcuma longa	Zingiber spectabile	0.00710117	0.00809386	549	0.877353
atpF	Curcuma amarissima	Kaempferia galanga	0.00454813	0.00933136	549	0.487403
atpF	Curcuma amarissima	Lanxangia tsaoko	0.00913674	0.00928641	549	0.983883
atpF	Curcuma amarissima	Stahlianthus Involucratus	NA	0.00903803	549	0
atpF	Curcuma amarissima	Wurfbainia longiligularis	0.00917668	0.0183762	549	0.499378
atpF	Curcuma amarissima	Wurfbainia villosa	0.00916574	0.00917708	549	0.998764
atpF	Curcuma amarissima	Zingiber officinale	0.00710117	0.00809386	549	0.877353
atpF	Curcuma amarissima	Zingiber spectabile	0.00710117	0.00809386	549	0.877353
atpF	Curcuma sp.1	Kaempferia galanga	0.00454813	0.00933136	549	0.487403
atpF	Curcuma sp.1	Lanxangia tsaoko	0.00913674	0.00928641	549	0.983883
atpF	Curcuma sp.1	Stahlianthus Involucratus	NA	0.00903803	549	0
atpF	Curcuma sp.1	Wurfbainia longiligularis	0.00917668	0.0183762	549	0.499378
atpF	Curcuma sp.1	Wurfbainia villosa	0.00916574	0.00917708	549	0.998764
atpF	Curcuma sp.1	Zingiber officinale	0.00710117	0.00809386	549	0.877353
atpF	Curcuma sp.1	Zingiber spectabile	0.00710117	0.00809386	549	0.877353
atpF	Curcuma wenyujin	Kaempferia galanga	0.00454813	0.00933136	549	0.487403
atpF	Curcuma wenyujin	Lanxangia tsaoko	0.00913674	0.00928641	549	0.983883
atpF	Curcuma wenyujin	Stahlianthus Involucratus	NA	0.00903803	549	0
atpF	Curcuma wenyujin	Wurfbainia longiligularis	0.00917668	0.0183762	549	0.499378
atpF	Curcuma wenyujin	Wurfbainia villosa	0.00916574	0.00917708	549	0.998764
atpF	Curcuma wenyujin	Zingiber officinale	0.00710117	0.00809386	549	0.877353
atpF	Curcuma wenyujin	Zingiber spectabile	0.00710117	0.00809386	549	0.877353
atpF	Curcuma rosesana	Kaempferia galanga	0.00454813	0.00933136	549	0.487403
atpF	Curcuma rosesana	Lanxangia tsaoko	0.00913674	0.00928641	549	0.983883
atpF	Curcuma rosesana	Stahlianthus Involucratus	NA	0.00903803	549	0
atpF	Curcuma rosesana	Wurfbainia longiligularis	0.00917668	0.0183762	549	0.499378
atpF	Curcuma rosesana	Wurfbainia villosa	0.00916574	0.00917708	549	0.998764
atpF	Curcuma rosesana	Zingiber officinale	0.00710117	0.00809386	549	0.877353
atpF	Curcuma rosesana	Zingiber spectabile	0.00710117	0.00809386	549	0.877353
atpF	Curcuma zanthorrhiza	Kaempferia galanga	0.00454813	0.00933136	549	0.487403
atpF	Curcuma zanthorrhiza	Lanxangia tsaoko	0.00913674	0.00928641	549	0.983883
atpF	Curcuma zanthorrhiza	Stahlianthus Involucratus	NA	0.00903803	549	0
atpF	Curcuma zanthorrhiza	Wurfbainia longiligularis	0.00917668	0.0183762	549	0.499378
atpF	Curcuma zanthorrhiza	Wurfbainia villosa	0.00916574	0.00917708	549	0.998764
atpF	Curcuma zanthorrhiza	Zingiber officinale	0.00710117	0.00809386	549	0.877353
atpF	Curcuma zanthorrhiza	Zingiber spectabile	0.00710117	0.00809386	549	0.877353
atpF	Curcuma sp.2	Kaempferia galanga	0.00454813	0.00933136	549	0.487403
atpF	Curcuma sp.2	Lanxangia tsaoko	0.00913674	0.00928641	549	0.983883
atpF	Curcuma sp.2	Stahlianthus Involucratus	NA	0.00903803	549	0
atpF	Curcuma sp.2	Wurfbainia longiligularis	0.00917668	0.0183762	549	0.499378
atpF	Curcuma sp.2	Wurfbainia villosa	0.00916574	0.00917708	549	0.998764
atpF	Curcuma sp.2	Zingiber officinale	0.00710117	0.00809386	549	0.877353
atpF	Curcuma sp.2	Zingiber spectabile	0.00710117	0.00809386	549	0.877353
atpF	Curcuma aromatica	Kaempferia galanga	0.00454813	0.00933136	549	0.487403
atpF	Curcuma aromatica	Lanxangia tsaoko	0.00913674	0.00928641	549	0.983883
atpF	Curcuma aromatica	Stahlianthus Involucratus	NA	0.00903803	549	0
atpF	Curcuma aromatica	Wurfbainia longiligularis	0.00917668	0.0183762	549	0.499378
atpF	Curcuma aromatica	Wurfbainia villosa	0.00916574	0.00917708	549	0.998764
atpF	Curcuma aromatica	Zingiber officinale	0.00710117	0.00809386	549	0.877353
atpF	Curcuma aromatica	Zingiber spectabile	0.00710117	0.00809386	549	0.877353
atpF	Kaempferia elegans	Kaempferia galanga	NA	0.00914894	549	0
atpF	Kaempferia elegans	Lanxangia tsaoko	0.00454509	0.0093571	549	0.485737
atpF	Kaempferia elegans	Stahlianthus Involucratus	0.00454731	0.00933832	549	0.486952
atpF	Kaempferia elegans	Wurfbainia longiligularis	0.00456524	0.0185087	549	0.246654
atpF	Kaempferia elegans	Wurfbainia villosa	0.00455941	0.0092464	549	0.493101
atpF	Kaempferia elegans	Zingiber officinale	0.00228631	0.00906795	549	0.252131
atpF	Kaempferia elegans	Zingiber spectabile	0.00228631	0.00906795	549	0.252131
atpF	Kaempferia galanga	Lanxangia tsaoko	0.00453895	0.0189385	549	0.239669
atpF	Kaempferia galanga	Stahlianthus Involucratus	0.00439922	0.0182464	567	0.2411
atpF	Kaempferia galanga	Amomum compactum	0.00702252	0.00820894	552	0.855473
atpF	Kaempferia galanga	Wurfbainia longiligularis	0.00704384	0.0247068	552	0.285097
atpF	Kaempferia galanga	Wurfbainia villosa	0.00456378	0.0185333	549	0.246247
atpF	Kaempferia galanga	Zingiber officinale	0.00228311	0.0183495	549	0.124423
atpF	Kaempferia galanga	Zingiber spectabile	0.00228311	0.0183495	549	0.124423
atpF	Lanxangia tsaoko	Stahlianthus Involucratus	0.00912232	0.0188111	549	0.484942
atpF	Lanxangia tsaoko	Amomum compactum	NA	0.00907763	549	0
atpF	Lanxangia tsaoko	Wurfbainia longiligularis	NA	0.0269509	549	0
atpF	Lanxangia tsaoko	Wurfbainia villosa	NA	0.0181627	549	0
atpF	Lanxangia tsaoko	Zingiber officinale	0.00707743	0.0164661	549	0.429817
atpF	Lanxangia tsaoko	Zingiber spectabile	0.00707743	0.0164661	549	0.429817
atpF	Stahlianthus Involucratus	Amomum compactum	0.0116039	0.00856785	552	1.35436
atpF	Stahlianthus Involucratus	Wurfbainia longiligularis	0.0115979	0.0261306	552	0.443843
atpF	Stahlianthus Involucratus	Wurfbainia villosa	0.0091516	0.0185804	549	0.492539
atpF	Stahlianthus Involucratus	Zingiber officinale	0.00708718	0.0163874	549	0.432476
atpF	Stahlianthus Involucratus	Zingiber spectabile	0.00708718	0.0163874	549	0.432476
atpF	Amomum compactum	Wurfbainia longiligularis	NA	0.01769	552	0
atpF	Amomum compactum	Wurfbainia villosa	NA	0.00896824	549	0
atpF	Amomum compactum	Zingiber officinale	0.00709218	0.00812911	549	0.872443
atpF	Amomum compactum	Zingiber spectabile	0.00709218	0.00812911	549	0.872443
atpF	Wurfbainia longiligularis	Wurfbainia villosa	NA	0.00894248	549	0
atpF	Wurfbainia longiligularis	Zingiber officinale	0.00707743	0.0249073	549	0.284151
atpF	Wurfbainia longiligularis	Zingiber spectabile	0.00707743	0.0249073	549	0.284151
atpF	Wurfbainia villosa	Zingiber officinale	0.00710617	0.0162475	549	0.437369
atpF	Wurfbainia villosa	Zingiber spectabile	0.00710617	0.0162475	549	0.437369
atpH	Alpinia oxyphylla	Amomum krervanh	NA	0.0374147	243	0	0
atpH	Alpinia oxyphylla	Curcuma sichuanensis	NA	0.0739635	243	0
atpH	Alpinia oxyphylla	Curcuma elata	NA	0.0739635	243	0
atpH	Alpinia oxyphylla	Curcuma yunnanensis	NA	0.0739635	243	0
atpH	Alpinia oxyphylla	Curcuma phaeocaulis	NA	0.0739635	243	0
atpH	Alpinia oxyphylla	C. flaviflora	NA	0.0739635	243	0
atpH	Alpinia oxyphylla	Curcuma alismatifolia	NA	0.0739635	243	0
atpH	Alpinia oxyphylla	Curcuma longa	NA	0.0739635	243	0
atpH	Alpinia oxyphylla	Curcuma amarissima	NA	0.0739635	243	0
atpH	Alpinia oxyphylla	Curcuma sp.1	NA	0.0739635	243	0
atpH	Alpinia oxyphylla	Curcuma wenyujin	NA	0.0739635	243	0
atpH	Alpinia oxyphylla	Curcuma rosesana	NA	0.0739635	243	0
atpH	Alpinia oxyphylla	Curcuma zanthorrhiza	NA	0.0739635	243	0
atpH	Alpinia oxyphylla	Curcuma sp.2	NA	0.0739635	243	0
atpH	Alpinia oxyphylla	Curcuma aromatica	NA	0.0739635	243	0
atpH	Alpinia oxyphylla	Kaempferia elegans	NA	0.0739635	243	0
atpH	Alpinia oxyphylla	Kaempferia galanga	NA	0.0739635	243	0
atpH	Alpinia oxyphylla	Lanxangia tsaoko	NA	0.0397862	243	0
atpH	Alpinia oxyphylla	Stahlianthus Involucratus	NA	0.0739635	243	0
atpH	Alpinia oxyphylla	Amomum compactum	NA	0.0374147	243	0
atpH	Alpinia oxyphylla	Wurfbainia longiligularis	NA	0.0182865	243	0
atpH	Alpinia oxyphylla	Wurfbainia villosa	NA	0.0182865	243	0
atpH	Alpinia oxyphylla	Zingiber officinale	NA	0.0739635	243	0
atpH	Alpinia oxyphylla	Zingiber spectabile	NA	0.0739635	243	0
atpH	Amomum krervanh	Curcuma sichuanensis	NA	0.0741572	243	0
atpH	Amomum krervanh	Curcuma elata	NA	0.0741572	243	0
atpH	Amomum krervanh	Curcuma yunnanensis	NA	0.0741572	243	0
atpH	Amomum krervanh	Curcuma phaeocaulis	NA	0.0741572	243	0
atpH	Amomum krervanh	C. flaviflora	NA	0.0741572	243	0
atpH	Amomum krervanh	Curcuma alismatifolia	NA	0.0741572	243	0
atpH	Amomum krervanh	Curcuma longa	NA	0.0741572	243	0
atpH	Amomum krervanh	Curcuma amarissima	NA	0.0741572	243	0
atpH	Amomum krervanh	Curcuma sp.1	NA	0.0741572	243	0
atpH	Amomum krervanh	Curcuma wenyujin	NA	0.0741572	243	0
atpH	Amomum krervanh	Curcuma rosesana	NA	0.0741572	243	0
atpH	Amomum krervanh	Curcuma zanthorrhiza	NA	0.0741572	243	0
atpH	Amomum krervanh	Curcuma sp.2	NA	0.0741572	243	0
atpH	Amomum krervanh	Curcuma aromatica	NA	0.0741572	243	0
atpH	Amomum krervanh	Kaempferia elegans	NA	0.0741572	243	0
atpH	Amomum krervanh	Kaempferia galanga	NA	0.0741572	243	0
atpH	Amomum krervanh	Lanxangia tsaoko	NA	0.037227	243	0
atpH	Amomum krervanh	Stahlianthus Involucratus	NA	0.0741572	243	0
atpH	Amomum krervanh	Wurfbainia longiligularis	NA	0.0180253	243	0
atpH	Amomum krervanh	Wurfbainia villosa	NA	0.0180253	243	0
atpH	Amomum krervanh	Zingiber officinale	NA	0.0741572	243	0
atpH	Amomum krervanh	Zingiber spectabile	NA	0.0741572	243	0
atpH	Curcuma sichuanensis	Lanxangia tsaoko	NA	0.0818139	243	0
atpH	Curcuma sichuanensis	Amomum compactum	NA	0.0741572	243	0
atpH	Curcuma sichuanensis	Wurfbainia longiligularis	NA	0.053557	243	0
atpH	Curcuma sichuanensis	Wurfbainia villosa	NA	0.053557	243	0
atpH	Curcuma elata	Lanxangia tsaoko	NA	0.0818139	243	0
atpH	Curcuma elata	Amomum compactum	NA	0.0741572	243	0
atpH	Curcuma elata	Wurfbainia longiligularis	NA	0.053557	243	0
atpH	Curcuma elata	Wurfbainia villosa	NA	0.053557	243	0
atpH	Curcuma yunnanensis	Lanxangia tsaoko	NA	0.0818139	243	0
atpH	Curcuma yunnanensis	Amomum compactum	NA	0.0741572	243	0
atpH	Curcuma yunnanensis	Wurfbainia longiligularis	NA	0.053557	243	0
atpH	Curcuma yunnanensis	Wurfbainia villosa	NA	0.053557	243	0
atpH	Curcuma phaeocaulis	Lanxangia tsaoko	NA	0.0818139	243	0
atpH	Curcuma phaeocaulis	Amomum compactum	NA	0.0741572	243	0
atpH	Curcuma phaeocaulis	Wurfbainia longiligularis	NA	0.053557	243	0
atpH	Curcuma phaeocaulis	Wurfbainia villosa	NA	0.053557	243	0
atpH	C. flaviflora	Lanxangia tsaoko	NA	0.0818139	243	0
atpH	C. flaviflora	Amomum compactum	NA	0.0741572	243	0
atpH	C. flaviflora	Wurfbainia longiligularis	NA	0.053557	243	0
atpH	C. flaviflora	Wurfbainia villosa	NA	0.053557	243	0
atpH	Curcuma alismatifolia	Lanxangia tsaoko	NA	0.0818139	243	0
atpH	Curcuma alismatifolia	Amomum compactum	NA	0.0741572	243	0
atpH	Curcuma alismatifolia	Wurfbainia longiligularis	NA	0.053557	243	0
atpH	Curcuma alismatifolia	Wurfbainia villosa	NA	0.053557	243	0
atpH	Curcuma longa	Lanxangia tsaoko	NA	0.0818139	243	0
atpH	Curcuma longa	Amomum compactum	NA	0.0741572	243	0
atpH	Curcuma longa	Wurfbainia longiligularis	NA	0.053557	243	0
atpH	Curcuma longa	Wurfbainia villosa	NA	0.053557	243	0
atpH	Curcuma amarissima	Lanxangia tsaoko	NA	0.0818139	243	0
atpH	Curcuma amarissima	Amomum compactum	NA	0.0741572	243	0
atpH	Curcuma amarissima	Wurfbainia longiligularis	NA	0.053557	243	0
atpH	Curcuma amarissima	Wurfbainia villosa	NA	0.053557	243	0
atpH	Curcuma sp.1	Lanxangia tsaoko	NA	0.0818139	243	0
atpH	Curcuma sp.1	Amomum compactum	NA	0.0741572	243	0
atpH	Curcuma sp.1	Wurfbainia longiligularis	NA	0.053557	243	0
atpH	Curcuma sp.1	Wurfbainia villosa	NA	0.053557	243	0
atpH	Curcuma wenyujin	Lanxangia tsaoko	NA	0.0818139	243	0
atpH	Curcuma wenyujin	Amomum compactum	NA	0.0741572	243	0
atpH	Curcuma wenyujin	Wurfbainia longiligularis	NA	0.053557	243	0
atpH	Curcuma wenyujin	Wurfbainia villosa	NA	0.053557	243	0
atpH	Curcuma rosesana	Lanxangia tsaoko	NA	0.0818139	243	0
atpH	Curcuma rosesana	Amomum compactum	NA	0.0741572	243	0
atpH	Curcuma rosesana	Wurfbainia longiligularis	NA	0.053557	243	0
atpH	Curcuma rosesana	Wurfbainia villosa	NA	0.053557	243	0
atpH	Curcuma zanthorrhiza	Lanxangia tsaoko	NA	0.0818139	243	0
atpH	Curcuma zanthorrhiza	Amomum compactum	NA	0.0741572	243	0
atpH	Curcuma zanthorrhiza	Wurfbainia longiligularis	NA	0.053557	243	0
atpH	Curcuma zanthorrhiza	Wurfbainia villosa	NA	0.053557	243	0
atpH	Curcuma sp.2	Lanxangia tsaoko	NA	0.0818139	243	0
atpH	Curcuma sp.2	Amomum compactum	NA	0.0741572	243	0
atpH	Curcuma sp.2	Wurfbainia longiligularis	NA	0.053557	243	0
atpH	Curcuma sp.2	Wurfbainia villosa	NA	0.053557	243	0
atpH	Curcuma aromatica	Lanxangia tsaoko	NA	0.0818139	243	0
atpH	Curcuma aromatica	Amomum compactum	NA	0.0741572	243	0
atpH	Curcuma aromatica	Wurfbainia longiligularis	NA	0.053557	243	0
atpH	Curcuma aromatica	Wurfbainia villosa	NA	0.053557	243	0
atpH	Kaempferia elegans	Lanxangia tsaoko	NA	0.0818139	243	0
atpH	Kaempferia elegans	Amomum compactum	NA	0.0741572	243	0
atpH	Kaempferia elegans	Wurfbainia longiligularis	NA	0.053557	243	0
atpH	Kaempferia elegans	Wurfbainia villosa	NA	0.053557	243	0
atpH	Kaempferia galanga	Lanxangia tsaoko	NA	0.0818139	243	0
atpH	Kaempferia galanga	Amomum compactum	NA	0.0741572	243	0
atpH	Kaempferia galanga	Wurfbainia longiligularis	NA	0.053557	243	0
atpH	Kaempferia galanga	Wurfbainia villosa	NA	0.053557	243	0
atpH	Lanxangia tsaoko	Stahlianthus Involucratus	NA	0.0818139	243	0
atpH	Lanxangia tsaoko	Amomum compactum	NA	0.037227	243	0
atpH	Lanxangia tsaoko	Wurfbainia longiligularis	NA	0.0182211	243	0
atpH	Lanxangia tsaoko	Wurfbainia villosa	NA	0.0182211	243	0
atpH	Lanxangia tsaoko	Zingiber officinale	NA	0.0818139	243	0
atpH	Lanxangia tsaoko	Zingiber spectabile	NA	0.0818139	243	0
atpH	Stahlianthus Involucratus	Amomum compactum	NA	0.0741572	243	0
atpH	Stahlianthus Involucratus	Wurfbainia longiligularis	NA	0.053557	243	0
atpH	Stahlianthus Involucratus	Wurfbainia villosa	NA	0.053557	243	0
atpH	Amomum compactum	Wurfbainia longiligularis	NA	0.0180253	243	0
atpH	Amomum compactum	Wurfbainia villosa	NA	0.0180253	243	0
atpH	Amomum compactum	Zingiber officinale	NA	0.0741572	243	0
atpH	Amomum compactum	Zingiber spectabile	NA	0.0741572	243	0
atpH	Wurfbainia longiligularis	Zingiber officinale	NA	0.053557	243	0
atpH	Wurfbainia longiligularis	Zingiber spectabile	NA	0.053557	243	0
atpH	Wurfbainia villosa	Zingiber officinale	NA	0.053557	243	0
atpH	Wurfbainia villosa	Zingiber spectabile	NA	0.053557	243	0
atpI	Alpinia oxyphylla	Curcuma sichuanensis	NA	0.00613575	741	0	0.24
atpI	Alpinia oxyphylla	Curcuma elata	NA	0.00613575	741	0
atpI	Alpinia oxyphylla	Curcuma yunnanensis	NA	0.00613575	741	0
atpI	Alpinia oxyphylla	Curcuma phaeocaulis	NA	0.00613575	741	0
atpI	Alpinia oxyphylla	C. flaviflora	NA	0.0122107	741	0
atpI	Alpinia oxyphylla	Curcuma alismatifolia	NA	0.00613575	741	0
atpI	Alpinia oxyphylla	Curcuma longa	NA	0.00613575	741	0
atpI	Alpinia oxyphylla	Curcuma amarissima	NA	0.00613575	741	0
atpI	Alpinia oxyphylla	Curcuma sp.1	NA	0.00613575	741	0
atpI	Alpinia oxyphylla	Curcuma wenyujin	NA	0.00613575	741	0
atpI	Alpinia oxyphylla	Curcuma rosesana	NA	0.00613575	741	0
atpI	Alpinia oxyphylla	Curcuma zanthorrhiza	NA	0.00613575	741	0
atpI	Alpinia oxyphylla	Curcuma sp.2	NA	0.00613575	741	0
atpI	Alpinia oxyphylla	Curcuma aromatica	NA	0.00613575	741	0
atpI	Alpinia oxyphylla	Kaempferia elegans	0.00531777	0.0115549	741	0.460219
atpI	Alpinia oxyphylla	Kaempferia galanga	0.0034812	0.0122209	741	0.284857
atpI	Alpinia oxyphylla	Lanxangia tsaoko	NA	0.0293737	741	0
atpI	Alpinia oxyphylla	Stahlianthus Involucratus	NA	0.017205	741	0
atpI	Alpinia oxyphylla	Zingiber officinale	NA	0.0122107	741	0
atpI	Alpinia oxyphylla	Zingiber spectabile	0.00173855	0.012222	741	0.142248
atpI	Amomum krervanh	Curcuma sichuanensis	0.00173418	0.00614712	741	0.282112
atpI	Amomum krervanh	Curcuma elata	0.00173418	0.00614712	741	0.282112
atpI	Amomum krervanh	Curcuma yunnanensis	0.00173418	0.00614712	741	0.282112
atpI	Amomum krervanh	Curcuma phaeocaulis	0.00173418	0.00614712	741	0.282112
atpI	Amomum krervanh	C. flaviflora	0.00173969	0.0122004	741	0.142593
atpI	Amomum krervanh	Curcuma alismatifolia	0.00173418	0.00614712	741	0.282112
atpI	Amomum krervanh	Curcuma longa	0.00173418	0.00614712	741	0.282112
atpI	Amomum krervanh	Curcuma amarissima	0.00173418	0.00614712	741	0.282112
atpI	Amomum krervanh	Curcuma sp.1	0.00173418	0.00614712	741	0.282112
atpI	Amomum krervanh	Curcuma wenyujin	0.00173418	0.00614712	741	0.282112
atpI	Amomum krervanh	Curcuma rosesana	0.00173418	0.00614712	741	0.282112
atpI	Amomum krervanh	Curcuma zanthorrhiza	0.00173418	0.00614712	741	0.282112
atpI	Amomum krervanh	Curcuma sp.2	0.00173418	0.00614712	741	0.282112
atpI	Amomum krervanh	Curcuma aromatica	0.00173418	0.00614712	741	0.282112
atpI	Amomum krervanh	Kaempferia elegans	0.0069746	0.0122538	741	0.569177
atpI	Amomum krervanh	Kaempferia galanga	0.00531448	0.0115782	741	0.459006
atpI	Amomum krervanh	Lanxangia tsaoko	0.00176902	0.0293299	741	0.0603146
atpI	Amomum krervanh	Stahlianthus Involucratus	0.00177555	0.0171798	741	0.103351
atpI	Amomum krervanh	Zingiber officinale	0.00173969	0.0122004	741	0.142593
atpI	Amomum krervanh	Zingiber spectabile	0.0034787	0.0122563	741	0.283831
atpI	Curcuma sichuanensis	C. flaviflora	NA	0.00609218	741	0
atpI	Curcuma sichuanensis	Kaempferia elegans	0.00533387	0.00569406	741	0.936742
atpI	Curcuma sichuanensis	Kaempferia galanga	0.00347609	0.00611102	741	0.568823
atpI	Curcuma sichuanensis	Lanxangia tsaoko	NA	0.0378301	741	0
atpI	Curcuma sichuanensis	Stahlianthus Involucratus	NA	0.0122564	741	0
atpI	Curcuma sichuanensis	Amomum compactum	0.00175264	0.0062596	732	0.279993
atpI	Curcuma sichuanensis	Wurfbainia longiligularis	0.00173418	0.00614712	741	0.282112
atpI	Curcuma sichuanensis	Wurfbainia villosa	0.00173418	0.00614712	741	0.282112
atpI	Curcuma sichuanensis	Zingiber officinale	NA	0.00609218	741	0
atpI	Curcuma sichuanensis	Zingiber spectabile	0.00173698	0.00609932	741	0.284782
atpI	Curcuma elata	C. flaviflora	NA	0.00609218	741	0
atpI	Curcuma elata	Kaempferia elegans	0.00533387	0.00569406	741	0.936742
atpI	Curcuma elata	Kaempferia galanga	0.00347609	0.00611102	741	0.568823
atpI	Curcuma elata	Lanxangia tsaoko	NA	0.0378301	741	0
atpI	Curcuma elata	Stahlianthus Involucratus	NA	0.0122564	741	0
atpI	Curcuma elata	Amomum compactum	0.00175264	0.0062596	732	0.279993
atpI	Curcuma elata	Wurfbainia longiligularis	0.00173418	0.00614712	741	0.282112
atpI	Curcuma elata	Wurfbainia villosa	0.00173418	0.00614712	741	0.282112
atpI	Curcuma elata	Zingiber officinale	NA	0.00609218	741	0
atpI	Curcuma elata	Zingiber spectabile	0.00173698	0.00609932	741	0.284782
atpI	Curcuma yunnanensis	C. flaviflora	NA	0.00609218	741	0
atpI	Curcuma yunnanensis	Kaempferia elegans	0.00533387	0.00569406	741	0.936742
atpI	Curcuma yunnanensis	Kaempferia galanga	0.00347609	0.00611102	741	0.568823
atpI	Curcuma yunnanensis	Lanxangia tsaoko	NA	0.0378301	741	0
atpI	Curcuma yunnanensis	Stahlianthus Involucratus	NA	0.0122564	741	0
atpI	Curcuma yunnanensis	Amomum compactum	0.00175264	0.0062596	732	0.279993
atpI	Curcuma yunnanensis	Wurfbainia longiligularis	0.00173418	0.00614712	741	0.282112
atpI	Curcuma yunnanensis	Wurfbainia villosa	0.00173418	0.00614712	741	0.282112
atpI	Curcuma yunnanensis	Zingiber officinale	NA	0.00609218	741	0
atpI	Curcuma yunnanensis	Zingiber spectabile	0.00173698	0.00609932	741	0.284782
atpI	Curcuma phaeocaulis	C. flaviflora	NA	0.00609218	741	0
atpI	Curcuma phaeocaulis	Kaempferia elegans	0.00533387	0.00569406	741	0.936742
atpI	Curcuma phaeocaulis	Kaempferia galanga	0.00347609	0.00611102	741	0.568823
atpI	Curcuma phaeocaulis	Lanxangia tsaoko	NA	0.0378301	741	0
atpI	Curcuma phaeocaulis	Stahlianthus Involucratus	NA	0.0122564	741	0
atpI	Curcuma phaeocaulis	Amomum compactum	0.00175264	0.0062596	732	0.279993
atpI	Curcuma phaeocaulis	Wurfbainia longiligularis	0.00173418	0.00614712	741	0.282112
atpI	Curcuma phaeocaulis	Wurfbainia villosa	0.00173418	0.00614712	741	0.282112
atpI	Curcuma phaeocaulis	Zingiber officinale	NA	0.00609218	741	0
atpI	Curcuma phaeocaulis	Zingiber spectabile	0.00173698	0.00609932	741	0.284782
atpI	C. flaviflora	Curcuma alismatifolia	NA	0.00609218	741	0
atpI	C. flaviflora	Curcuma longa	NA	0.00609218	741	0
atpI	C. flaviflora	Curcuma amarissima	NA	0.00609218	741	0
atpI	C. flaviflora	Curcuma sp.1	NA	0.00609218	741	0
atpI	C. flaviflora	Curcuma wenyujin	NA	0.00609218	741	0
atpI	C. flaviflora	Curcuma rosesana	NA	0.00609218	741	0
atpI	C. flaviflora	Curcuma zanthorrhiza	NA	0.00609218	741	0
atpI	C. flaviflora	Curcuma sp.2	NA	0.00609218	741	0
atpI	C. flaviflora	Curcuma aromatica	NA	0.00609218	741	0
atpI	C. flaviflora	Kaempferia elegans	0.00534301	0.0113693	741	0.469952
atpI	C. flaviflora	Kaempferia galanga	0.00348086	0.0122131	741	0.285011
atpI	C. flaviflora	Lanxangia tsaoko	NA	0.0423692	741	0
atpI	C. flaviflora	Stahlianthus Involucratus	NA	0.0183744	741	0
atpI	C. flaviflora	Amomum compactum	0.0017587	0.0124116	732	0.141698
atpI	C. flaviflora	Wurfbainia longiligularis	0.00173969	0.0122004	741	0.142593
atpI	C. flaviflora	Wurfbainia villosa	0.00173969	0.0122004	741	0.142593
atpI	Curcuma alismatifolia	Kaempferia elegans	0.00533387	0.00569406	741	0.936742
atpI	Curcuma alismatifolia	Kaempferia galanga	0.00347609	0.00611102	741	0.568823
atpI	Curcuma alismatifolia	Lanxangia tsaoko	NA	0.0378301	741	0
atpI	Curcuma alismatifolia	Stahlianthus Involucratus	NA	0.0122564	741	0
atpI	Curcuma alismatifolia	Amomum compactum	0.00175264	0.0062596	732	0.279993
atpI	Curcuma alismatifolia	Wurfbainia longiligularis	0.00173418	0.00614712	741	0.282112
atpI	Curcuma alismatifolia	Wurfbainia villosa	0.00173418	0.00614712	741	0.282112
atpI	Curcuma alismatifolia	Zingiber officinale	NA	0.00609218	741	0
atpI	Curcuma alismatifolia	Zingiber spectabile	0.00173698	0.00609932	741	0.284782
atpI	Curcuma longa	Kaempferia elegans	0.00533387	0.00569406	741	0.936742
atpI	Curcuma longa	Kaempferia galanga	0.00347609	0.00611102	741	0.568823
atpI	Curcuma longa	Lanxangia tsaoko	NA	0.0378301	741	0
atpI	Curcuma longa	Stahlianthus Involucratus	NA	0.0122564	741	0
atpI	Curcuma longa	Amomum compactum	0.00175264	0.0062596	732	0.279993
atpI	Curcuma longa	Wurfbainia longiligularis	0.00173418	0.00614712	741	0.282112
atpI	Curcuma longa	Wurfbainia villosa	0.00173418	0.00614712	741	0.282112
atpI	Curcuma longa	Zingiber officinale	NA	0.00609218	741	0
atpI	Curcuma longa	Zingiber spectabile	0.00173698	0.00609932	741	0.284782
atpI	Curcuma amarissima	Kaempferia elegans	0.00533387	0.00569406	741	0.936742
atpI	Curcuma amarissima	Kaempferia galanga	0.00347609	0.00611102	741	0.568823
atpI	Curcuma amarissima	Lanxangia tsaoko	NA	0.0378301	741	0
atpI	Curcuma amarissima	Stahlianthus Involucratus	NA	0.0122564	741	0
atpI	Curcuma amarissima	Amomum compactum	0.00175264	0.0062596	732	0.279993
atpI	Curcuma amarissima	Wurfbainia longiligularis	0.00173418	0.00614712	741	0.282112
atpI	Curcuma amarissima	Wurfbainia villosa	0.00173418	0.00614712	741	0.282112
atpI	Curcuma amarissima	Zingiber officinale	NA	0.00609218	741	0
atpI	Curcuma amarissima	Zingiber spectabile	0.00173698	0.00609932	741	0.284782
atpI	Curcuma sp.1	Kaempferia elegans	0.00533387	0.00569406	741	0.936742
atpI	Curcuma sp.1	Kaempferia galanga	0.00347609	0.00611102	741	0.568823
atpI	Curcuma sp.1	Lanxangia tsaoko	NA	0.0378301	741	0
atpI	Curcuma sp.1	Stahlianthus Involucratus	NA	0.0122564	741	0
atpI	Curcuma sp.1	Amomum compactum	0.00175264	0.0062596	732	0.279993
atpI	Curcuma sp.1	Wurfbainia longiligularis	0.00173418	0.00614712	741	0.282112
atpI	Curcuma sp.1	Wurfbainia villosa	0.00173418	0.00614712	741	0.282112
atpI	Curcuma sp.1	Zingiber officinale	NA	0.00609218	741	0
atpI	Curcuma sp.1	Zingiber spectabile	0.00173698	0.00609932	741	0.284782
atpI	Curcuma wenyujin	Kaempferia elegans	0.00533387	0.00569406	741	0.936742
atpI	Curcuma wenyujin	Kaempferia galanga	0.00347609	0.00611102	741	0.568823
atpI	Curcuma wenyujin	Lanxangia tsaoko	NA	0.0378301	741	0
atpI	Curcuma wenyujin	Stahlianthus Involucratus	NA	0.0122564	741	0
atpI	Curcuma wenyujin	Amomum compactum	0.00175264	0.0062596	732	0.279993
atpI	Curcuma wenyujin	Wurfbainia longiligularis	0.00173418	0.00614712	741	0.282112
atpI	Curcuma wenyujin	Wurfbainia villosa	0.00173418	0.00614712	741	0.282112
atpI	Curcuma wenyujin	Zingiber officinale	NA	0.00609218	741	0
atpI	Curcuma wenyujin	Zingiber spectabile	0.00173698	0.00609932	741	0.284782
atpI	Curcuma rosesana	Kaempferia elegans	0.00533387	0.00569406	741	0.936742
atpI	Curcuma rosesana	Kaempferia galanga	0.00347609	0.00611102	741	0.568823
atpI	Curcuma rosesana	Lanxangia tsaoko	NA	0.0378301	741	0
atpI	Curcuma rosesana	Stahlianthus Involucratus	NA	0.0122564	741	0
atpI	Curcuma rosesana	Amomum compactum	0.00175264	0.0062596	732	0.279993
atpI	Curcuma rosesana	Wurfbainia longiligularis	0.00173418	0.00614712	741	0.282112
atpI	Curcuma rosesana	Wurfbainia villosa	0.00173418	0.00614712	741	0.282112
atpI	Curcuma rosesana	Zingiber officinale	NA	0.00609218	741	0
atpI	Curcuma rosesana	Zingiber spectabile	0.00173698	0.00609932	741	0.284782
atpI	Curcuma zanthorrhiza	Kaempferia elegans	0.00533387	0.00569406	741	0.936742
atpI	Curcuma zanthorrhiza	Kaempferia galanga	0.00347609	0.00611102	741	0.568823
atpI	Curcuma zanthorrhiza	Lanxangia tsaoko	NA	0.0378301	741	0
atpI	Curcuma zanthorrhiza	Stahlianthus Involucratus	NA	0.0122564	741	0
atpI	Curcuma zanthorrhiza	Amomum compactum	0.00175264	0.0062596	732	0.279993
atpI	Curcuma zanthorrhiza	Wurfbainia longiligularis	0.00173418	0.00614712	741	0.282112
atpI	Curcuma zanthorrhiza	Wurfbainia villosa	0.00173418	0.00614712	741	0.282112
atpI	Curcuma zanthorrhiza	Zingiber officinale	NA	0.00609218	741	0
atpI	Curcuma zanthorrhiza	Zingiber spectabile	0.00173698	0.00609932	741	0.284782
atpI	Curcuma sp.2	Kaempferia elegans	0.00533387	0.00569406	741	0.936742
atpI	Curcuma sp.2	Kaempferia galanga	0.00347609	0.00611102	741	0.568823
atpI	Curcuma sp.2	Lanxangia tsaoko	NA	0.0378301	741	0
atpI	Curcuma sp.2	Stahlianthus Involucratus	NA	0.0122564	741	0
atpI	Curcuma sp.2	Amomum compactum	0.00175264	0.0062596	732	0.279993
atpI	Curcuma sp.2	Wurfbainia longiligularis	0.00173418	0.00614712	741	0.282112
atpI	Curcuma sp.2	Wurfbainia villosa	0.00173418	0.00614712	741	0.282112
atpI	Curcuma sp.2	Zingiber officinale	NA	0.00609218	741	0
atpI	Curcuma sp.2	Zingiber spectabile	0.00173698	0.00609932	741	0.284782
atpI	Curcuma aromatica	Kaempferia elegans	0.00533387	0.00569406	741	0.936742
atpI	Curcuma aromatica	Kaempferia galanga	0.00347609	0.00611102	741	0.568823
atpI	Curcuma aromatica	Lanxangia tsaoko	NA	0.0378301	741	0
atpI	Curcuma aromatica	Stahlianthus Involucratus	NA	0.0122564	741	0
atpI	Curcuma aromatica	Amomum compactum	0.00175264	0.0062596	732	0.279993
atpI	Curcuma aromatica	Wurfbainia longiligularis	0.00173418	0.00614712	741	0.282112
atpI	Curcuma aromatica	Wurfbainia villosa	0.00173418	0.00614712	741	0.282112
atpI	Curcuma aromatica	Zingiber officinale	NA	0.00609218	741	0
atpI	Curcuma aromatica	Zingiber spectabile	0.00173698	0.00609932	741	0.284782
atpI	Kaempferia elegans	Lanxangia tsaoko	0.00530978	0.0417016	741	0.127328
atpI	Kaempferia elegans	Stahlianthus Involucratus	0.00533954	0.0171548	741	0.311257
atpI	Kaempferia elegans	Amomum compactum	0.00704969	0.0124748	732	0.565114
atpI	Kaempferia elegans	Wurfbainia longiligularis	0.0069746	0.0122538	741	0.569177
atpI	Kaempferia elegans	Wurfbainia villosa	0.0069746	0.0122538	741	0.569177
atpI	Kaempferia elegans	Zingiber officinale	0.00534301	0.0113693	741	0.469952
atpI	Kaempferia elegans	Zingiber spectabile	0.00720993	0.0110095	741	0.654883
atpI	Kaempferia galanga	Lanxangia tsaoko	0.00351531	0.0424696	741	0.0827722
atpI	Kaempferia galanga	Stahlianthus Involucratus	0.0034791	0.018428	741	0.188794
atpI	Kaempferia galanga	Amomum compactum	0.00537203	0.0117796	732	0.456045
atpI	Kaempferia galanga	Wurfbainia longiligularis	0.00531448	0.0115782	741	0.459006
atpI	Kaempferia galanga	Wurfbainia villosa	0.00531448	0.0115782	741	0.459006
atpI	Kaempferia galanga	Zingiber officinale	0.00348086	0.0122131	741	0.285011
atpI	Kaempferia galanga	Zingiber spectabile	0.0052256	0.0122276	741	0.427361
atpI	Lanxangia tsaoko	Stahlianthus Involucratus	NA	0.0474448	741	0
atpI	Lanxangia tsaoko	Amomum compactum	0.00178822	0.0298434	732	0.0599202
atpI	Lanxangia tsaoko	Wurfbainia longiligularis	0.00176902	0.0293299	741	0.0603146
atpI	Lanxangia tsaoko	Wurfbainia villosa	0.00176902	0.0293299	741	0.0603146
atpI	Lanxangia tsaoko	Zingiber officinale	NA	0.0423692	741	0
atpI	Lanxangia tsaoko	Zingiber spectabile	0.0017566	0.0423913	741	0.0414379
atpI	Stahlianthus Involucratus	Amomum compactum	0.00179521	0.0174631	732	0.1028
atpI	Stahlianthus Involucratus	Wurfbainia longiligularis	0.00177555	0.0171798	741	0.103351
atpI	Stahlianthus Involucratus	Wurfbainia villosa	0.00177555	0.0171798	741	0.103351
atpI	Stahlianthus Involucratus	Zingiber officinale	NA	0.0183744	741	0
atpI	Stahlianthus Involucratus	Zingiber spectabile	0.00173839	0.0183959	741	0.0944989
atpI	Amomum compactum	Zingiber officinale	0.0017587	0.0124116	732	0.141698
atpI	Amomum compactum	Zingiber spectabile	0.00351617	0.012476	732	0.281835
atpI	Wurfbainia longiligularis	Zingiber officinale	0.00173969	0.0122004	741	0.142593
atpI	Wurfbainia longiligularis	Zingiber spectabile	0.0034787	0.0122563	741	0.283831
atpI	Wurfbainia villosa	Zingiber officinale	0.00173969	0.0122004	741	0.142593
atpI	Wurfbainia villosa	Zingiber spectabile	0.0034787	0.0122563	741	0.283831
ccsA	Alpinia oxyphylla	Amomum krervanh	0.0118258	0.0260452	963	0.454049	0.5
ccsA	Alpinia oxyphylla	Curcuma sichuanensis	0.0212448	0.0441694	963	0.480984
ccsA	Alpinia oxyphylla	Curcuma elata	0.0225524	0.0495964	963	0.454718
ccsA	Alpinia oxyphylla	Curcuma yunnanensis	0.0212448	0.0441694	963	0.480984
ccsA	Alpinia oxyphylla	Curcuma phaeocaulis	0.0225524	0.0495964	963	0.454718
ccsA	Alpinia oxyphylla	C. flaviflora	0.0236804	0.056488	963	0.419212
ccsA	Alpinia oxyphylla	Curcuma alismatifolia	0.0209674	0.0509824	963	0.411268
ccsA	Alpinia oxyphylla	Curcuma longa	0.0212448	0.0441694	963	0.480984
ccsA	Alpinia oxyphylla	Curcuma amarissima	0.0212448	0.0441694	963	0.480984
ccsA	Alpinia oxyphylla	Curcuma sp.1	0.0212448	0.0441694	963	0.480984
ccsA	Alpinia oxyphylla	Curcuma wenyujin	0.0225524	0.0495964	963	0.454718
ccsA	Alpinia oxyphylla	Curcuma rosesana	0.0212448	0.0441694	963	0.480984
ccsA	Alpinia oxyphylla	Curcuma zanthorrhiza	0.0212448	0.0441694	963	0.480984
ccsA	Alpinia oxyphylla	Curcuma sp.2	0.0212448	0.0441694	963	0.480984
ccsA	Alpinia oxyphylla	Curcuma aromatica	0.0225524	0.0495964	963	0.454718
ccsA	Alpinia oxyphylla	Kaempferia elegans	0.0211585	0.0543848	963	0.389051
ccsA	Alpinia oxyphylla	Lanxangia tsaoko	0.00960142	0.00437537	963	2.19443
ccsA	Alpinia oxyphylla	Stahlianthus Involucratus	0.0252408	0.0502099	963	0.502705
ccsA	Alpinia oxyphylla	Amomum compactum	0.0118258	0.0260452	963	0.454049
ccsA	Alpinia oxyphylla	Wurfbainia longiligularis	0.00885046	0.0181727	963	0.487019
ccsA	Alpinia oxyphylla	Wurfbainia villosa	0.0103596	0.0331038	963	0.312944
ccsA	Alpinia oxyphylla	Zingiber officinale	0.0264786	0.0563464	963	0.469925
ccsA	Alpinia oxyphylla	Zingiber spectabile	0.0221618	0.0474978	963	0.466587
ccsA	Amomum krervanh	Curcuma sichuanensis	0.017014	0.04811	969	0.353648
ccsA	Amomum krervanh	Curcuma elata	0.0171574	0.0513464	969	0.33415
ccsA	Amomum krervanh	Curcuma yunnanensis	0.017014	0.04811	969	0.353648
ccsA	Amomum krervanh	Curcuma phaeocaulis	0.0171574	0.0513464	969	0.33415
ccsA	Amomum krervanh	C. flaviflora	0.0194625	0.0607521	969	0.32036
ccsA	Amomum krervanh	Curcuma alismatifolia	0.0208312	0.0559171	969	0.372537
ccsA	Amomum krervanh	Curcuma longa	0.017014	0.04811	969	0.353648
ccsA	Amomum krervanh	Curcuma amarissima	0.017014	0.04811	969	0.353648
ccsA	Amomum krervanh	Curcuma sp.1	0.017014	0.04811	969	0.353648
ccsA	Amomum krervanh	Curcuma wenyujin	0.0171574	0.0513464	969	0.33415
ccsA	Amomum krervanh	Curcuma rosesana	0.017014	0.04811	969	0.353648
ccsA	Amomum krervanh	Curcuma zanthorrhiza	0.017014	0.04811	969	0.353648
ccsA	Amomum krervanh	Curcuma sp.2	0.017014	0.04811	969	0.353648
ccsA	Amomum krervanh	Curcuma aromatica	0.0171574	0.0513464	969	0.33415
ccsA	Amomum krervanh	Kaempferia elegans	0.0168998	0.0585948	969	0.288418
ccsA	Amomum krervanh	Lanxangia tsaoko	0.016217	0.0277588	969	0.584213
ccsA	Amomum krervanh	Stahlianthus Involucratus	0.0210266	0.0541463	969	0.38833
ccsA	Amomum krervanh	Wurfbainia longiligularis	0.00260548	0.0100789	969	0.258509
ccsA	Amomum krervanh	Wurfbainia villosa	0.00391795	0.0253213	969	0.154729
ccsA	Amomum krervanh	Zingiber officinale	0.0222506	0.0605862	969	0.367255
ccsA	Amomum krervanh	Zingiber spectabile	0.0180132	0.0515993	969	0.349097
ccsA	Curcuma sichuanensis	Curcuma elata	0.00128948	0.00482941	984	0.267005
ccsA	Curcuma sichuanensis	Curcuma phaeocaulis	0.00128948	0.00482941	984	0.267005
ccsA	Curcuma sichuanensis	C. flaviflora	0.00778382	0.00963026	984	0.808267
ccsA	Curcuma sichuanensis	Curcuma alismatifolia	0.00516362	0.00486604	984	1.06115
ccsA	Curcuma sichuanensis	Curcuma wenyujin	0.00128948	0.00482941	984	0.267005
ccsA	Curcuma sichuanensis	Curcuma aromatica	0.00128948	0.00482941	984	0.267005
ccsA	Curcuma sichuanensis	Kaempferia elegans	0.00386199	0.00981205	984	0.393597
ccsA	Curcuma sichuanensis	Lanxangia tsaoko	0.0228153	0.0465372	969	0.490259
ccsA	Curcuma sichuanensis	Stahlianthus Involucratus	0.00387726	0.00482085	984	0.804269
ccsA	Curcuma sichuanensis	Amomum compactum	0.017014	0.04811	969	0.353648
ccsA	Curcuma sichuanensis	Wurfbainia longiligularis	0.0199284	0.0560352	969	0.355641
ccsA	Curcuma sichuanensis	Wurfbainia villosa	0.0214976	0.0683276	969	0.314626
ccsA	Curcuma sichuanensis	Zingiber officinale	0.00821216	0.00808341	984	1.01593
ccsA	Curcuma sichuanensis	Zingiber spectabile	0.00391846	0.0140359	984	0.279175
ccsA	Curcuma elata	Curcuma yunnanensis	0.00128948	0.00482941	984	0.267005
ccsA	Curcuma elata	C. flaviflora	0.00811252	0.0126092	984	0.643383
ccsA	Curcuma elata	Curcuma alismatifolia	0.00387021	0.00975019	984	0.396937
ccsA	Curcuma elata	Curcuma longa	0.00128948	0.00482941	984	0.267005
ccsA	Curcuma elata	Curcuma amarissima	0.00128948	0.00482941	984	0.267005
ccsA	Curcuma elata	Curcuma sp.1	0.00128948	0.00482941	984	0.267005
ccsA	Curcuma elata	Curcuma rosesana	0.00128948	0.00482941	984	0.267005
ccsA	Curcuma elata	Curcuma zanthorrhiza	0.00128948	0.00482941	984	0.267005
ccsA	Curcuma elata	Curcuma sp.2	0.00128948	0.00482941	984	0.267005
ccsA	Curcuma elata	Kaempferia elegans	0.00517187	0.0145734	984	0.354885
ccsA	Curcuma elata	Lanxangia tsaoko	0.0241146	0.0518496	969	0.465089
ccsA	Curcuma elata	Stahlianthus Involucratus	0.0051936	0.00953899	984	0.54446
ccsA	Curcuma elata	Amomum compactum	0.0171574	0.0513464	969	0.33415
ccsA	Curcuma elata	Wurfbainia longiligularis	0.0201013	0.0590569	969	0.340372
ccsA	Curcuma elata	Wurfbainia villosa	0.0216541	0.071377	969	0.303376
ccsA	Curcuma elata	Zingiber officinale	0.00935423	0.0131401	984	0.711882
ccsA	Curcuma elata	Zingiber spectabile	0.00532222	0.0176733	984	0.301146
ccsA	Curcuma yunnanensis	Curcuma phaeocaulis	0.00128948	0.00482941	984	0.267005
ccsA	Curcuma yunnanensis	C. flaviflora	0.00778382	0.00963026	984	0.808267
ccsA	Curcuma yunnanensis	Curcuma alismatifolia	0.00516362	0.00486604	984	1.06115
ccsA	Curcuma yunnanensis	Curcuma wenyujin	0.00128948	0.00482941	984	0.267005
ccsA	Curcuma yunnanensis	Curcuma aromatica	0.00128948	0.00482941	984	0.267005
ccsA	Curcuma yunnanensis	Kaempferia elegans	0.00386199	0.00981205	984	0.393597
ccsA	Curcuma yunnanensis	Lanxangia tsaoko	0.0228153	0.0465372	969	0.490259
ccsA	Curcuma yunnanensis	Stahlianthus Involucratus	0.00387726	0.00482085	984	0.804269
ccsA	Curcuma yunnanensis	Amomum compactum	0.017014	0.04811	969	0.353648
ccsA	Curcuma yunnanensis	Wurfbainia longiligularis	0.0199284	0.0560352	969	0.355641
ccsA	Curcuma yunnanensis	Wurfbainia villosa	0.0214976	0.0683276	969	0.314626
ccsA	Curcuma yunnanensis	Zingiber officinale	0.00821216	0.00808341	984	1.01593
ccsA	Curcuma yunnanensis	Zingiber spectabile	0.00391846	0.0140359	984	0.279175
ccsA	Curcuma phaeocaulis	C. flaviflora	0.00811252	0.0126092	984	0.643383
ccsA	Curcuma phaeocaulis	Curcuma alismatifolia	0.00387021	0.00975019	984	0.396937
ccsA	Curcuma phaeocaulis	Curcuma longa	0.00128948	0.00482941	984	0.267005
ccsA	Curcuma phaeocaulis	Curcuma amarissima	0.00128948	0.00482941	984	0.267005
ccsA	Curcuma phaeocaulis	Curcuma sp.1	0.00128948	0.00482941	984	0.267005
ccsA	Curcuma phaeocaulis	Curcuma rosesana	0.00128948	0.00482941	984	0.267005
ccsA	Curcuma phaeocaulis	Curcuma zanthorrhiza	0.00128948	0.00482941	984	0.267005
ccsA	Curcuma phaeocaulis	Curcuma sp.2	0.00128948	0.00482941	984	0.267005
ccsA	Curcuma phaeocaulis	Kaempferia elegans	0.00517187	0.0145734	984	0.354885
ccsA	Curcuma phaeocaulis	Lanxangia tsaoko	0.0241146	0.0518496	969	0.465089
ccsA	Curcuma phaeocaulis	Stahlianthus Involucratus	0.0051936	0.00953899	984	0.54446
ccsA	Curcuma phaeocaulis	Amomum compactum	0.0171574	0.0513464	969	0.33415
ccsA	Curcuma phaeocaulis	Wurfbainia longiligularis	0.0201013	0.0590569	969	0.340372
ccsA	Curcuma phaeocaulis	Wurfbainia villosa	0.0216541	0.071377	969	0.303376
ccsA	Curcuma phaeocaulis	Zingiber officinale	0.00935423	0.0131401	984	0.711882
ccsA	Curcuma phaeocaulis	Zingiber spectabile	0.00532222	0.0176733	984	0.301146
ccsA	C. flaviflora	Curcuma alismatifolia	0.00946995	0.00417709	984	2.26711
ccsA	C. flaviflora	Curcuma longa	0.00778382	0.00963026	984	0.808267
ccsA	C. flaviflora	Curcuma amarissima	0.00778382	0.00963026	984	0.808267
ccsA	C. flaviflora	Curcuma sp.1	0.00778382	0.00963026	984	0.808267
ccsA	C. flaviflora	Curcuma wenyujin	0.00811252	0.0126092	984	0.643383
ccsA	C. flaviflora	Curcuma rosesana	0.00778382	0.00963026	984	0.808267
ccsA	C. flaviflora	Curcuma zanthorrhiza	0.00778382	0.00963026	984	0.808267
ccsA	C. flaviflora	Curcuma sp.2	0.00778382	0.00963026	984	0.808267
ccsA	C. flaviflora	Curcuma aromatica	0.00811252	0.0126092	984	0.643383
ccsA	C. flaviflora	Kaempferia elegans	0.00639798	0.0204483	984	0.312886
ccsA	C. flaviflora	Lanxangia tsaoko	0.0252799	0.0581607	969	0.434656
ccsA	C. flaviflora	Stahlianthus Involucratus	0.0119069	0.00451677	984	2.63616
ccsA	C. flaviflora	Amomum compactum	0.0194625	0.0607521	969	0.32036
ccsA	C. flaviflora	Wurfbainia longiligularis	0.022417	0.0682991	969	0.328219
ccsA	C. flaviflora	Wurfbainia villosa	0.0239863	0.0811098	969	0.295727
ccsA	C. flaviflora	Zingiber officinale	0.0104668	0.00940079	984	1.1134
ccsA	C. flaviflora	Zingiber spectabile	0.00644951	0.0147541	984	0.437133
ccsA	Curcuma alismatifolia	Curcuma longa	0.00516362	0.00486604	984	1.06115
ccsA	Curcuma alismatifolia	Curcuma amarissima	0.00516362	0.00486604	984	1.06115
ccsA	Curcuma alismatifolia	Curcuma sp.1	0.00516362	0.00486604	984	1.06115
ccsA	Curcuma alismatifolia	Curcuma wenyujin	0.00387021	0.00975019	984	0.396937
ccsA	Curcuma alismatifolia	Curcuma rosesana	0.00516362	0.00486604	984	1.06115
ccsA	Curcuma alismatifolia	Curcuma zanthorrhiza	0.00516362	0.00486604	984	1.06115
ccsA	Curcuma alismatifolia	Curcuma sp.2	0.00516362	0.00486604	984	1.06115
ccsA	Curcuma alismatifolia	Curcuma aromatica	0.00387021	0.00975019	984	0.396937
ccsA	Curcuma alismatifolia	Kaempferia elegans	0.00879256	0.0166272	984	0.528807
ccsA	Curcuma alismatifolia	Lanxangia tsaoko	0.0226169	0.0523794	969	0.43179
ccsA	Curcuma alismatifolia	Amomum compactum	0.0208312	0.0559171	969	0.372537
ccsA	Curcuma alismatifolia	Wurfbainia longiligularis	0.0237768	0.0638136	969	0.372598
ccsA	Curcuma alismatifolia	Wurfbainia villosa	0.025359	0.0767111	969	0.330577
ccsA	Curcuma alismatifolia	Zingiber officinale	0.0129642	0.00487451	984	2.65958
ccsA	Curcuma alismatifolia	Zingiber spectabile	0.00890563	0.0104235	984	0.854378
ccsA	Curcuma longa	Curcuma wenyujin	0.00128948	0.00482941	984	0.267005
ccsA	Curcuma longa	Curcuma aromatica	0.00128948	0.00482941	984	0.267005
ccsA	Curcuma longa	Kaempferia elegans	0.00386199	0.00981205	984	0.393597
ccsA	Curcuma longa	Lanxangia tsaoko	0.0228153	0.0465372	969	0.490259
ccsA	Curcuma longa	Stahlianthus Involucratus	0.00387726	0.00482085	984	0.804269
ccsA	Curcuma longa	Amomum compactum	0.017014	0.04811	969	0.353648
ccsA	Curcuma longa	Wurfbainia longiligularis	0.0199284	0.0560352	969	0.355641
ccsA	Curcuma longa	Wurfbainia villosa	0.0214976	0.0683276	969	0.314626
ccsA	Curcuma longa	Zingiber officinale	0.00821216	0.00808341	984	1.01593
ccsA	Curcuma longa	Zingiber spectabile	0.00391846	0.0140359	984	0.279175
ccsA	Curcuma amarissima	Curcuma wenyujin	0.00128948	0.00482941	984	0.267005
ccsA	Curcuma amarissima	Curcuma aromatica	0.00128948	0.00482941	984	0.267005
ccsA	Curcuma amarissima	Kaempferia elegans	0.00386199	0.00981205	984	0.393597
ccsA	Curcuma amarissima	Lanxangia tsaoko	0.0228153	0.0465372	969	0.490259
ccsA	Curcuma amarissima	Stahlianthus Involucratus	0.00387726	0.00482085	984	0.804269
ccsA	Curcuma amarissima	Amomum compactum	0.017014	0.04811	969	0.353648
ccsA	Curcuma amarissima	Wurfbainia longiligularis	0.0199284	0.0560352	969	0.355641
ccsA	Curcuma amarissima	Wurfbainia villosa	0.0214976	0.0683276	969	0.314626
ccsA	Curcuma amarissima	Zingiber officinale	0.00821216	0.00808341	984	1.01593
ccsA	Curcuma amarissima	Zingiber spectabile	0.00391846	0.0140359	984	0.279175
ccsA	Curcuma sp.1	Curcuma wenyujin	0.00128948	0.00482941	984	0.267005
ccsA	Curcuma sp.1	Curcuma aromatica	0.00128948	0.00482941	984	0.267005
ccsA	Curcuma sp.1	Kaempferia elegans	0.00386199	0.00981205	984	0.393597
ccsA	Curcuma sp.1	Lanxangia tsaoko	0.0228153	0.0465372	969	0.490259
ccsA	Curcuma sp.1	Stahlianthus Involucratus	0.00387726	0.00482085	984	0.804269
ccsA	Curcuma sp.1	Amomum compactum	0.017014	0.04811	969	0.353648
ccsA	Curcuma sp.1	Wurfbainia longiligularis	0.0199284	0.0560352	969	0.355641
ccsA	Curcuma sp.1	Wurfbainia villosa	0.0214976	0.0683276	969	0.314626
ccsA	Curcuma sp.1	Zingiber officinale	0.00821216	0.00808341	984	1.01593
ccsA	Curcuma sp.1	Zingiber spectabile	0.00391846	0.0140359	984	0.279175
ccsA	Curcuma wenyujin	Curcuma rosesana	0.00128948	0.00482941	984	0.267005
ccsA	Curcuma wenyujin	Curcuma zanthorrhiza	0.00128948	0.00482941	984	0.267005
ccsA	Curcuma wenyujin	Curcuma sp.2	0.00128948	0.00482941	984	0.267005
ccsA	Curcuma wenyujin	Kaempferia elegans	0.00517187	0.0145734	984	0.354885
ccsA	Curcuma wenyujin	Lanxangia tsaoko	0.0241146	0.0518496	969	0.465089
ccsA	Curcuma wenyujin	Stahlianthus Involucratus	0.0051936	0.00953899	984	0.54446
ccsA	Curcuma wenyujin	Amomum compactum	0.0171574	0.0513464	969	0.33415
ccsA	Curcuma wenyujin	Wurfbainia longiligularis	0.0201013	0.0590569	969	0.340372
ccsA	Curcuma wenyujin	Wurfbainia villosa	0.0216541	0.071377	969	0.303376
ccsA	Curcuma wenyujin	Zingiber officinale	0.00935423	0.0131401	984	0.711882
ccsA	Curcuma wenyujin	Zingiber spectabile	0.00532222	0.0176733	984	0.301146
ccsA	Curcuma rosesana	Curcuma aromatica	0.00128948	0.00482941	984	0.267005
ccsA	Curcuma rosesana	Kaempferia elegans	0.00386199	0.00981205	984	0.393597
ccsA	Curcuma rosesana	Lanxangia tsaoko	0.0228153	0.0465372	969	0.490259
ccsA	Curcuma rosesana	Stahlianthus Involucratus	0.00387726	0.00482085	984	0.804269
ccsA	Curcuma rosesana	Amomum compactum	0.017014	0.04811	969	0.353648
ccsA	Curcuma rosesana	Wurfbainia longiligularis	0.0199284	0.0560352	969	0.355641
ccsA	Curcuma rosesana	Wurfbainia villosa	0.0214976	0.0683276	969	0.314626
ccsA	Curcuma rosesana	Zingiber officinale	0.00821216	0.00808341	984	1.01593
ccsA	Curcuma rosesana	Zingiber spectabile	0.00391846	0.0140359	984	0.279175
ccsA	Curcuma zanthorrhiza	Curcuma aromatica	0.00128948	0.00482941	984	0.267005
ccsA	Curcuma zanthorrhiza	Kaempferia elegans	0.00386199	0.00981205	984	0.393597
ccsA	Curcuma zanthorrhiza	Lanxangia tsaoko	0.0228153	0.0465372	969	0.490259
ccsA	Curcuma zanthorrhiza	Stahlianthus Involucratus	0.00387726	0.00482085	984	0.804269
ccsA	Curcuma zanthorrhiza	Amomum compactum	0.017014	0.04811	969	0.353648
ccsA	Curcuma zanthorrhiza	Wurfbainia longiligularis	0.0199284	0.0560352	969	0.355641
ccsA	Curcuma zanthorrhiza	Wurfbainia villosa	0.0214976	0.0683276	969	0.314626
ccsA	Curcuma zanthorrhiza	Zingiber officinale	0.00821216	0.00808341	984	1.01593
ccsA	Curcuma zanthorrhiza	Zingiber spectabile	0.00391846	0.0140359	984	0.279175
ccsA	Curcuma sp.2	Curcuma aromatica	0.00128948	0.00482941	984	0.267005
ccsA	Curcuma sp.2	Kaempferia elegans	0.00386199	0.00981205	984	0.393597
ccsA	Curcuma sp.2	Lanxangia tsaoko	0.0228153	0.0465372	969	0.490259
ccsA	Curcuma sp.2	Stahlianthus Involucratus	0.00387726	0.00482085	984	0.804269
ccsA	Curcuma sp.2	Amomum compactum	0.017014	0.04811	969	0.353648
ccsA	Curcuma sp.2	Wurfbainia longiligularis	0.0199284	0.0560352	969	0.355641
ccsA	Curcuma sp.2	Wurfbainia villosa	0.0214976	0.0683276	969	0.314626
ccsA	Curcuma sp.2	Zingiber officinale	0.00821216	0.00808341	984	1.01593
ccsA	Curcuma sp.2	Zingiber spectabile	0.00391846	0.0140359	984	0.279175
ccsA	Curcuma aromatica	Kaempferia elegans	0.00517187	0.0145734	984	0.354885
ccsA	Curcuma aromatica	Lanxangia tsaoko	0.0241146	0.0518496	969	0.465089
ccsA	Curcuma aromatica	Stahlianthus Involucratus	0.0051936	0.00953899	984	0.54446
ccsA	Curcuma aromatica	Amomum compactum	0.0171574	0.0513464	969	0.33415
ccsA	Curcuma aromatica	Wurfbainia longiligularis	0.0201013	0.0590569	969	0.340372
ccsA	Curcuma aromatica	Wurfbainia villosa	0.0216541	0.071377	969	0.303376
ccsA	Curcuma aromatica	Zingiber officinale	0.00935423	0.0131401	984	0.711882
ccsA	Curcuma aromatica	Zingiber spectabile	0.00532222	0.0176733	984	0.301146
ccsA	Kaempferia elegans	Lanxangia tsaoko	0.0226847	0.0566262	969	0.400605
ccsA	Kaempferia elegans	Stahlianthus Involucratus	0.00785655	0.0140253	984	0.560171
ccsA	Kaempferia elegans	Amomum compactum	0.0168998	0.0585948	969	0.288418
ccsA	Kaempferia elegans	Wurfbainia longiligularis	0.0198011	0.0664893	969	0.297808
ccsA	Kaempferia elegans	Wurfbainia villosa	0.0213668	0.0788843	969	0.270862
ccsA	Kaempferia elegans	Zingiber officinale	0.00671238	0.0172288	984	0.389602
ccsA	Kaempferia elegans	Zingiber spectabile	0.00267506	0.0172663	984	0.154929
ccsA	Lanxangia tsaoko	Stahlianthus Involucratus	0.0268854	0.0520386	969	0.516644
ccsA	Lanxangia tsaoko	Amomum compactum	0.016217	0.0277588	969	0.584213
ccsA	Lanxangia tsaoko	Wurfbainia longiligularis	0.0132128	0.0197334	969	0.669565
ccsA	Lanxangia tsaoko	Wurfbainia villosa	0.0147466	0.0235553	969	0.62604
ccsA	Lanxangia tsaoko	Zingiber officinale	0.0280634	0.0583644	969	0.480831
ccsA	Lanxangia tsaoko	Zingiber spectabile	0.0238189	0.0490671	969	0.485434
ccsA	Stahlianthus Involucratus	Amomum compactum	0.0210266	0.0541463	969	0.38833
ccsA	Stahlianthus Involucratus	Wurfbainia longiligularis	0.0240136	0.0617485	969	0.388894
ccsA	Stahlianthus Involucratus	Wurfbainia villosa	0.0225561	0.0764194	969	0.295162
ccsA	Stahlianthus Involucratus	Zingiber officinale	0.0124353	0.00394934	984	3.14871
ccsA	Stahlianthus Involucratus	Zingiber spectabile	0.00775605	0.00976292	984	0.794439
ccsA	Amomum compactum	Wurfbainia longiligularis	0.00260548	0.0100789	969	0.258509
ccsA	Amomum compactum	Wurfbainia villosa	0.00391795	0.0253213	969	0.154729
ccsA	Amomum compactum	Zingiber officinale	0.0222506	0.0605862	969	0.367255
ccsA	Amomum compactum	Zingiber spectabile	0.0180132	0.0515993	969	0.349097
ccsA	Wurfbainia longiligularis	Wurfbainia villosa	0.00130446	0.0150205	969	0.0868455
ccsA	Wurfbainia longiligularis	Zingiber officinale	0.0251977	0.0685608	969	0.367523
ccsA	Wurfbainia longiligularis	Zingiber spectabile	0.0209722	0.0591249	969	0.35471
ccsA	Wurfbainia villosa	Zingiber officinale	0.0267796	0.0816111	969	0.328138
ccsA	Wurfbainia villosa	Zingiber spectabile	0.0225366	0.0718953	969	0.313465
ccsA	Zingiber officinale	Zingiber spectabile	0.0039769	0.0133124	984	0.298737
cemA	Alpinia oxyphylla	Amomum krervanh	0.00700131	0.00829118	687	0.844429	0.31
cemA	Alpinia oxyphylla	Curcuma sichuanensis	0.0125619	0.0276301	687	0.454647
cemA	Alpinia oxyphylla	Curcuma elata	0.0125619	0.0276301	687	0.454647
cemA	Alpinia oxyphylla	Curcuma yunnanensis	0.0125619	0.0276301	687	0.454647
cemA	Alpinia oxyphylla	Curcuma phaeocaulis	0.0125619	0.0276301	687	0.454647
cemA	Alpinia oxyphylla	C. flaviflora	0.0142521	0.0294637	687	0.483717
cemA	Alpinia oxyphylla	Curcuma alismatifolia	0.0103234	0.0293783	687	0.351396
cemA	Alpinia oxyphylla	Curcuma longa	0.0125619	0.0276301	687	0.454647
cemA	Alpinia oxyphylla	Curcuma amarissima	0.0125619	0.0276301	687	0.454647
cemA	Alpinia oxyphylla	Curcuma sp.1	0.0125619	0.0276301	687	0.454647
cemA	Alpinia oxyphylla	Curcuma wenyujin	0.0125619	0.0276301	687	0.454647
cemA	Alpinia oxyphylla	Curcuma rosesana	0.0125619	0.0276301	687	0.454647
cemA	Alpinia oxyphylla	Curcuma zanthorrhiza	0.0125619	0.0276301	687	0.454647
cemA	Alpinia oxyphylla	Curcuma sp.2	0.0125619	0.0276301	687	0.454647
cemA	Alpinia oxyphylla	Curcuma aromatica	0.0125619	0.0276301	687	0.454647
cemA	Alpinia oxyphylla	Kaempferia elegans	0.0123041	0.0355236	687	0.346364
cemA	Alpinia oxyphylla	Kaempferia galanga	0.0122221	0.0423213	687	0.288792
cemA	Alpinia oxyphylla	Lanxangia tsaoko	0.0111184	0.0247968	708	0.448378
cemA	Alpinia oxyphylla	Stahlianthus Involucratus	0.0125499	0.0335939	687	0.373578
cemA	Alpinia oxyphylla	Amomum compactum	0.00700131	0.00829118	687	0.844429
cemA	Alpinia oxyphylla	Wurfbainia longiligularis	0.00964631	0.00597148	690	1.6154
cemA	Alpinia oxyphylla	Wurfbainia villosa	0.00987501	0.00557971	690	1.76981
cemA	Alpinia oxyphylla	Zingiber officinale	0.0124274	0.0344939	687	0.360279
cemA	Alpinia oxyphylla	Zingiber spectabile	0.0124417	0.0343113	687	0.362613
cemA	Amomum krervanh	Curcuma sichuanensis	0.0058168	0.0241434	687	0.240927
cemA	Amomum krervanh	Curcuma elata	0.0058168	0.0241434	687	0.240927
cemA	Amomum krervanh	Curcuma yunnanensis	0.0058168	0.0241434	687	0.240927
cemA	Amomum krervanh	Curcuma phaeocaulis	0.0058168	0.0241434	687	0.240927
cemA	Amomum krervanh	C. flaviflora	0.00746562	0.0275794	687	0.270696
cemA	Amomum krervanh	Curcuma alismatifolia	0.00372352	0.0275653	687	0.13508
cemA	Amomum krervanh	Curcuma longa	0.0058168	0.0241434	687	0.240927
cemA	Amomum krervanh	Curcuma amarissima	0.0058168	0.0241434	687	0.240927
cemA	Amomum krervanh	Curcuma sp.1	0.0058168	0.0241434	687	0.240927
cemA	Amomum krervanh	Curcuma wenyujin	0.0058168	0.0241434	687	0.240927
cemA	Amomum krervanh	Curcuma rosesana	0.0058168	0.0241434	687	0.240927
cemA	Amomum krervanh	Curcuma zanthorrhiza	0.0058168	0.0241434	687	0.240927
cemA	Amomum krervanh	Curcuma sp.2	0.0058168	0.0241434	687	0.240927
cemA	Amomum krervanh	Curcuma aromatica	0.0058168	0.0241434	687	0.240927
cemA	Amomum krervanh	Kaempferia elegans	0.00557813	0.0350309	687	0.159235
cemA	Amomum krervanh	Kaempferia galanga	0.00558208	0.0422393	687	0.132154
cemA	Amomum krervanh	Lanxangia tsaoko	0.010337	0.0294206	687	0.351351
cemA	Amomum krervanh	Stahlianthus Involucratus	0.00581921	0.0303246	687	0.191897
cemA	Amomum krervanh	Zingiber officinale	0.00580373	0.0305814	687	0.18978
cemA	Amomum krervanh	Zingiber spectabile	0.0058148	0.0241693	687	0.240586
cemA	Curcuma sichuanensis	C. flaviflora	0.0058185	0.0119201	687	0.488123
cemA	Curcuma sichuanensis	Kaempferia elegans	0.0037003	0.0209654	687	0.176496
cemA	Curcuma sichuanensis	Kaempferia galanga	0.00370276	0.0280154	687	0.132169
cemA	Curcuma sichuanensis	Lanxangia tsaoko	0.0163959	0.0408813	687	0.401062
cemA	Curcuma sichuanensis	Stahlianthus Involucratus	0.0037096	0.0068561	687	0.541065
cemA	Curcuma sichuanensis	Amomum compactum	0.0058168	0.0241434	687	0.240927
cemA	Curcuma sichuanensis	Wurfbainia longiligularis	0.0101768	0.031649	687	0.321552
cemA	Curcuma sichuanensis	Wurfbainia villosa	0.0105049	0.0287278	687	0.365669
cemA	Curcuma sichuanensis	Zingiber officinale	0.00370141	0.020932	687	0.17683
cemA	Curcuma sichuanensis	Zingiber spectabile	0.00370656	0.0278944	687	0.132878
cemA	Curcuma elata	C. flaviflora	0.0058185	0.0119201	687	0.488123
cemA	Curcuma elata	Kaempferia elegans	0.0037003	0.0209654	687	0.176496
cemA	Curcuma elata	Kaempferia galanga	0.00370276	0.0280154	687	0.132169
cemA	Curcuma elata	Lanxangia tsaoko	0.0163959	0.0408813	687	0.401062
cemA	Curcuma elata	Stahlianthus Involucratus	0.0037096	0.0068561	687	0.541065
cemA	Curcuma elata	Amomum compactum	0.0058168	0.0241434	687	0.240927
cemA	Curcuma elata	Wurfbainia longiligularis	0.0101768	0.031649	687	0.321552
cemA	Curcuma elata	Wurfbainia villosa	0.0105049	0.0287278	687	0.365669
cemA	Curcuma elata	Zingiber officinale	0.00370141	0.020932	687	0.17683
cemA	Curcuma elata	Zingiber spectabile	0.00370656	0.0278944	687	0.132878
cemA	Curcuma yunnanensis	C. flaviflora	0.0058185	0.0119201	687	0.488123
cemA	Curcuma yunnanensis	Kaempferia elegans	0.0037003	0.0209654	687	0.176496
cemA	Curcuma yunnanensis	Kaempferia galanga	0.00370276	0.0280154	687	0.132169
cemA	Curcuma yunnanensis	Lanxangia tsaoko	0.0163959	0.0408813	687	0.401062
cemA	Curcuma yunnanensis	Stahlianthus Involucratus	0.0037096	0.0068561	687	0.541065
cemA	Curcuma yunnanensis	Amomum compactum	0.0058168	0.0241434	687	0.240927
cemA	Curcuma yunnanensis	Wurfbainia longiligularis	0.0101768	0.031649	687	0.321552
cemA	Curcuma yunnanensis	Wurfbainia villosa	0.0105049	0.0287278	687	0.365669
cemA	Curcuma yunnanensis	Zingiber officinale	0.00370141	0.020932	687	0.17683
cemA	Curcuma yunnanensis	Zingiber spectabile	0.00370656	0.0278944	687	0.132878
cemA	Curcuma phaeocaulis	C. flaviflora	0.0058185	0.0119201	687	0.488123
cemA	Curcuma phaeocaulis	Kaempferia elegans	0.0037003	0.0209654	687	0.176496
cemA	Curcuma phaeocaulis	Kaempferia galanga	0.00370276	0.0280154	687	0.132169
cemA	Curcuma phaeocaulis	Lanxangia tsaoko	0.0163959	0.0408813	687	0.401062
cemA	Curcuma phaeocaulis	Stahlianthus Involucratus	0.0037096	0.0068561	687	0.541065
cemA	Curcuma phaeocaulis	Amomum compactum	0.0058168	0.0241434	687	0.240927
cemA	Curcuma phaeocaulis	Wurfbainia longiligularis	0.0101768	0.031649	687	0.321552
cemA	Curcuma phaeocaulis	Wurfbainia villosa	0.0105049	0.0287278	687	0.365669
cemA	Curcuma phaeocaulis	Zingiber officinale	0.00370141	0.020932	687	0.17683
cemA	Curcuma phaeocaulis	Zingiber spectabile	0.00370656	0.0278944	687	0.132878
cemA	C. flaviflora	Curcuma alismatifolia	0.0037247	0.0135771	687	0.274337
cemA	C. flaviflora	Curcuma longa	0.0058185	0.0119201	687	0.488123
cemA	C. flaviflora	Curcuma amarissima	0.0058185	0.0119201	687	0.488123
cemA	C. flaviflora	Curcuma sp.1	0.0058185	0.0119201	687	0.488123
cemA	C. flaviflora	Curcuma wenyujin	0.0058185	0.0119201	687	0.488123
cemA	C. flaviflora	Curcuma rosesana	0.0058185	0.0119201	687	0.488123
cemA	C. flaviflora	Curcuma zanthorrhiza	0.0058185	0.0119201	687	0.488123
cemA	C. flaviflora	Curcuma sp.2	0.0058185	0.0119201	687	0.488123
cemA	C. flaviflora	Curcuma aromatica	0.0058185	0.0119201	687	0.488123
cemA	C. flaviflora	Kaempferia elegans	0.0055799	0.00681862	687	0.818333
cemA	C. flaviflora	Kaempferia galanga	0.00558377	0.0136649	687	0.40862
cemA	C. flaviflora	Lanxangia tsaoko	0.0181809	0.0423323	687	0.429481
cemA	C. flaviflora	Stahlianthus Involucratus	0.0058208	0.0179301	687	0.324639
cemA	C. flaviflora	Amomum compactum	0.00746562	0.0275794	687	0.270696
cemA	C. flaviflora	Wurfbainia longiligularis	0.0118087	0.0345547	687	0.341738
cemA	C. flaviflora	Wurfbainia villosa	0.0121694	0.0311144	687	0.391118
cemA	C. flaviflora	Zingiber officinale	0.00184805	0.00692248	687	0.266963
cemA	C. flaviflora	Zingiber spectabile	0.00185063	0.0138369	687	0.133746
cemA	Curcuma alismatifolia	Kaempferia elegans	0.00184768	0.0209777	687	0.0880781
cemA	Curcuma alismatifolia	Kaempferia galanga	0.00184891	0.0280316	687	0.0659583
cemA	Curcuma alismatifolia	Lanxangia tsaoko	0.0142227	0.042326	687	0.336027
cemA	Curcuma alismatifolia	Stahlianthus Involucratus	0.00185221	0.00686009	687	0.269998
cemA	Curcuma alismatifolia	Amomum compactum	0.00372352	0.0275653	687	0.13508
cemA	Curcuma alismatifolia	Wurfbainia longiligularis	0.00779878	0.0378559	687	0.206012
cemA	Curcuma alismatifolia	Wurfbainia villosa	0.00821063	0.0318182	687	0.258048
cemA	Curcuma alismatifolia	Zingiber officinale	0.00184813	0.0209443	687	0.0882402
cemA	Curcuma alismatifolia	Zingiber spectabile	0.0018507	0.0279107	687	0.0663081
cemA	Curcuma longa	Kaempferia elegans	0.0037003	0.0209654	687	0.176496
cemA	Curcuma longa	Kaempferia galanga	0.00370276	0.0280154	687	0.132169
cemA	Curcuma longa	Lanxangia tsaoko	0.0163959	0.0408813	687	0.401062
cemA	Curcuma longa	Stahlianthus Involucratus	0.0037096	0.0068561	687	0.541065
cemA	Curcuma longa	Amomum compactum	0.0058168	0.0241434	687	0.240927
cemA	Curcuma longa	Wurfbainia longiligularis	0.0101768	0.031649	687	0.321552
cemA	Curcuma longa	Wurfbainia villosa	0.0105049	0.0287278	687	0.365669
cemA	Curcuma longa	Zingiber officinale	0.00370141	0.020932	687	0.17683
cemA	Curcuma longa	Zingiber spectabile	0.00370656	0.0278944	687	0.132878
cemA	Curcuma amarissima	Kaempferia elegans	0.0037003	0.0209654	687	0.176496
cemA	Curcuma amarissima	Kaempferia galanga	0.00370276	0.0280154	687	0.132169
cemA	Curcuma amarissima	Lanxangia tsaoko	0.0163959	0.0408813	687	0.401062
cemA	Curcuma amarissima	Stahlianthus Involucratus	0.0037096	0.0068561	687	0.541065
cemA	Curcuma amarissima	Amomum compactum	0.0058168	0.0241434	687	0.240927
cemA	Curcuma amarissima	Wurfbainia longiligularis	0.0101768	0.031649	687	0.321552
cemA	Curcuma amarissima	Wurfbainia villosa	0.0105049	0.0287278	687	0.365669
cemA	Curcuma amarissima	Zingiber officinale	0.00370141	0.020932	687	0.17683
cemA	Curcuma amarissima	Zingiber spectabile	0.00370656	0.0278944	687	0.132878
cemA	Curcuma sp.1	Kaempferia elegans	0.0037003	0.0209654	687	0.176496
cemA	Curcuma sp.1	Kaempferia galanga	0.00370276	0.0280154	687	0.132169
cemA	Curcuma sp.1	Lanxangia tsaoko	0.0163959	0.0408813	687	0.401062
cemA	Curcuma sp.1	Stahlianthus Involucratus	0.0037096	0.0068561	687	0.541065
cemA	Curcuma sp.1	Amomum compactum	0.0058168	0.0241434	687	0.240927
cemA	Curcuma sp.1	Wurfbainia longiligularis	0.0101768	0.031649	687	0.321552
cemA	Curcuma sp.1	Wurfbainia villosa	0.0105049	0.0287278	687	0.365669
cemA	Curcuma sp.1	Zingiber officinale	0.00370141	0.020932	687	0.17683
cemA	Curcuma sp.1	Zingiber spectabile	0.00370656	0.0278944	687	0.132878
cemA	Curcuma wenyujin	Kaempferia elegans	0.0037003	0.0209654	687	0.176496
cemA	Curcuma wenyujin	Kaempferia galanga	0.00370276	0.0280154	687	0.132169
cemA	Curcuma wenyujin	Lanxangia tsaoko	0.0163959	0.0408813	687	0.401062
cemA	Curcuma wenyujin	Stahlianthus Involucratus	0.0037096	0.0068561	687	0.541065
cemA	Curcuma wenyujin	Amomum compactum	0.0058168	0.0241434	687	0.240927
cemA	Curcuma wenyujin	Wurfbainia longiligularis	0.0101768	0.031649	687	0.321552
cemA	Curcuma wenyujin	Wurfbainia villosa	0.0105049	0.0287278	687	0.365669
cemA	Curcuma wenyujin	Zingiber officinale	0.00370141	0.020932	687	0.17683
cemA	Curcuma wenyujin	Zingiber spectabile	0.00370656	0.0278944	687	0.132878
cemA	Curcuma rosesana	Kaempferia elegans	0.0037003	0.0209654	687	0.176496
cemA	Curcuma rosesana	Kaempferia galanga	0.00370276	0.0280154	687	0.132169
cemA	Curcuma rosesana	Lanxangia tsaoko	0.0163959	0.0408813	687	0.401062
cemA	Curcuma rosesana	Stahlianthus Involucratus	0.0037096	0.0068561	687	0.541065
cemA	Curcuma rosesana	Amomum compactum	0.0058168	0.0241434	687	0.240927
cemA	Curcuma rosesana	Wurfbainia longiligularis	0.0101768	0.031649	687	0.321552
cemA	Curcuma rosesana	Wurfbainia villosa	0.0105049	0.0287278	687	0.365669
cemA	Curcuma rosesana	Zingiber officinale	0.00370141	0.020932	687	0.17683
cemA	Curcuma rosesana	Zingiber spectabile	0.00370656	0.0278944	687	0.132878
cemA	Curcuma zanthorrhiza	Kaempferia elegans	0.0037003	0.0209654	687	0.176496
cemA	Curcuma zanthorrhiza	Kaempferia galanga	0.00370276	0.0280154	687	0.132169
cemA	Curcuma zanthorrhiza	Lanxangia tsaoko	0.0163959	0.0408813	687	0.401062
cemA	Curcuma zanthorrhiza	Stahlianthus Involucratus	0.0037096	0.0068561	687	0.541065
cemA	Curcuma zanthorrhiza	Amomum compactum	0.0058168	0.0241434	687	0.240927
cemA	Curcuma zanthorrhiza	Wurfbainia longiligularis	0.0101768	0.031649	687	0.321552
cemA	Curcuma zanthorrhiza	Wurfbainia villosa	0.0105049	0.0287278	687	0.365669
cemA	Curcuma zanthorrhiza	Zingiber officinale	0.00370141	0.020932	687	0.17683
cemA	Curcuma zanthorrhiza	Zingiber spectabile	0.00370656	0.0278944	687	0.132878
cemA	Curcuma sp.2	Kaempferia elegans	0.0037003	0.0209654	687	0.176496
cemA	Curcuma sp.2	Kaempferia galanga	0.00370276	0.0280154	687	0.132169
cemA	Curcuma sp.2	Lanxangia tsaoko	0.0163959	0.0408813	687	0.401062
cemA	Curcuma sp.2	Stahlianthus Involucratus	0.0037096	0.0068561	687	0.541065
cemA	Curcuma sp.2	Amomum compactum	0.0058168	0.0241434	687	0.240927
cemA	Curcuma sp.2	Wurfbainia longiligularis	0.0101768	0.031649	687	0.321552
cemA	Curcuma sp.2	Wurfbainia villosa	0.0105049	0.0287278	687	0.365669
cemA	Curcuma sp.2	Zingiber officinale	0.00370141	0.020932	687	0.17683
cemA	Curcuma sp.2	Zingiber spectabile	0.00370656	0.0278944	687	0.132878
cemA	Curcuma aromatica	Kaempferia elegans	0.0037003	0.0209654	687	0.176496
cemA	Curcuma aromatica	Kaempferia galanga	0.00370276	0.0280154	687	0.132169
cemA	Curcuma aromatica	Lanxangia tsaoko	0.0163959	0.0408813	687	0.401062
cemA	Curcuma aromatica	Stahlianthus Involucratus	0.0037096	0.0068561	687	0.541065
cemA	Curcuma aromatica	Amomum compactum	0.0058168	0.0241434	687	0.240927
cemA	Curcuma aromatica	Wurfbainia longiligularis	0.0101768	0.031649	687	0.321552
cemA	Curcuma aromatica	Wurfbainia villosa	0.0105049	0.0287278	687	0.365669
cemA	Curcuma aromatica	Zingiber officinale	0.00370141	0.020932	687	0.17683
cemA	Curcuma aromatica	Zingiber spectabile	0.00370656	0.0278944	687	0.132878
cemA	Kaempferia elegans	Kaempferia galanga	NA	0.0211139	687	0
cemA	Kaempferia elegans	Lanxangia tsaoko	0.0162264	0.0485311	687	0.33435
cemA	Kaempferia elegans	Stahlianthus Involucratus	0.0037006	0.0280775	687	0.1318
cemA	Kaempferia elegans	Amomum compactum	0.00557813	0.0350309	687	0.159235
cemA	Kaempferia elegans	Wurfbainia longiligularis	0.00960317	0.046737	687	0.205473
cemA	Kaempferia elegans	Wurfbainia villosa	0.010078	0.039332	687	0.256229
cemA	Kaempferia elegans	Zingiber officinale	0.00369252	0.0140229	687	0.263321
cemA	Kaempferia elegans	Zingiber spectabile	0.00369776	0.02102	687	0.175916
cemA	Kaempferia galanga	Lanxangia tsaoko	0.0161713	0.0553334	687	0.292252
cemA	Kaempferia galanga	Stahlianthus Involucratus	0.00370311	0.0351734	687	0.105282
cemA	Kaempferia galanga	Amomum compactum	0.00558208	0.0422393	687	0.132154
cemA	Kaempferia galanga	Wurfbainia longiligularis	0.00952539	0.0558126	687	0.170668
cemA	Kaempferia galanga	Wurfbainia villosa	0.00999484	0.0469347	687	0.212952
cemA	Kaempferia galanga	Zingiber officinale	0.00369497	0.0210805	687	0.175279
cemA	Kaempferia galanga	Zingiber spectabile	0.00370015	0.0280906	687	0.131722
cemA	Lanxangia tsaoko	Stahlianthus Involucratus	0.0164459	0.0466782	687	0.352325
cemA	Lanxangia tsaoko	Amomum compactum	0.010337	0.0294206	687	0.351351
cemA	Lanxangia tsaoko	Wurfbainia longiligularis	0.0133079	0.0256596	690	0.51863
cemA	Lanxangia tsaoko	Wurfbainia villosa	0.0135146	0.0244342	690	0.553102
cemA	Lanxangia tsaoko	Zingiber officinale	0.0162803	0.0480481	687	0.338834
cemA	Lanxangia tsaoko	Zingiber spectabile	0.0162403	0.05462	687	0.297332
cemA	Stahlianthus Involucratus	Amomum compactum	0.00581921	0.0303246	687	0.191897
cemA	Stahlianthus Involucratus	Wurfbainia longiligularis	0.0100874	0.0392099	687	0.257266
cemA	Stahlianthus Involucratus	Wurfbainia villosa	0.0104132	0.0355999	687	0.292507
cemA	Stahlianthus Involucratus	Zingiber officinale	0.00370178	0.0280305	687	0.132062
cemA	Stahlianthus Involucratus	Zingiber spectabile	0.00370702	0.0350165	687	0.105865
cemA	Amomum compactum	Zingiber officinale	0.00580373	0.0305814	687	0.18978
cemA	Amomum compactum	Zingiber spectabile	0.0058148	0.0241693	687	0.240586
cemA	Wurfbainia longiligularis	Zingiber officinale	0.0100458	0.0396253	687	0.253519
cemA	Wurfbainia longiligularis	Zingiber spectabile	0.0101556	0.0317726	687	0.319634
cemA	Wurfbainia villosa	Zingiber officinale	0.0103674	0.0359734	687	0.288197
cemA	Wurfbainia villosa	Zingiber spectabile	0.0104849	0.0288193	687	0.363814
cemA	Zingiber officinale	Zingiber spectabile	NA	0.0209901	687	0
clpP	Alpinia oxyphylla	Amomum krervanh	0.00427394	0.0147836	606	0.2891	0.2
clpP	Alpinia oxyphylla	Curcuma sichuanensis	0.00214818	0.0361218	609	0.0594707
clpP	Alpinia oxyphylla	Curcuma elata	0.00214818	0.0361218	609	0.0594707
clpP	Alpinia oxyphylla	Curcuma yunnanensis	0.00214818	0.0361218	609	0.0594707
clpP	Alpinia oxyphylla	Curcuma phaeocaulis	0.00214818	0.0361218	609	0.0594707
clpP	Alpinia oxyphylla	C. flaviflora	0.00217775	0.0561638	609	0.0387749
clpP	Alpinia oxyphylla	Curcuma alismatifolia	0.00214597	0.0287815	609	0.0745606
clpP	Alpinia oxyphylla	Curcuma longa	0.00214818	0.0361218	609	0.0594707
clpP	Alpinia oxyphylla	Curcuma amarissima	0.00214818	0.0361218	609	0.0594707
clpP	Alpinia oxyphylla	Curcuma sp.1	0.00214818	0.0361218	609	0.0594707
clpP	Alpinia oxyphylla	Curcuma wenyujin	0.00214818	0.0361218	609	0.0594707
clpP	Alpinia oxyphylla	Curcuma rosesana	0.00214818	0.0361218	609	0.0594707
clpP	Alpinia oxyphylla	Curcuma zanthorrhiza	0.00214818	0.0361218	609	0.0594707
clpP	Alpinia oxyphylla	Curcuma sp.2	0.00214818	0.0361218	609	0.0594707
clpP	Alpinia oxyphylla	Curcuma aromatica	0.00214818	0.0361218	609	0.0594707
clpP	Alpinia oxyphylla	Kaempferia elegans	0.00443115	0.0548213	606	0.080829
clpP	Alpinia oxyphylla	Kaempferia galanga	0.0111366	0.0796842	603	0.139759
clpP	Alpinia oxyphylla	Lanxangia tsaoko	0.00646218	0.0218762	606	0.295398
clpP	Alpinia oxyphylla	Stahlianthus Involucratus	0.0111735	0.0564718	603	0.197861
clpP	Alpinia oxyphylla	Amomum compactum	0.00427079	0.0223891	606	0.190753
clpP	Alpinia oxyphylla	Wurfbainia longiligularis	0.00641359	0.0224106	606	0.286185
clpP	Alpinia oxyphylla	Wurfbainia villosa	0.00641943	0.0147887	606	0.434077
clpP	Alpinia oxyphylla	Zingiber officinale	0.00439836	0.0558307	606	0.0787804
clpP	Alpinia oxyphylla	Zingiber spectabile	0.0314862	0.0708521	606	0.444394
clpP	Amomum krervanh	Curcuma sichuanensis	0.00645507	0.0369087	606	0.174893
clpP	Amomum krervanh	Curcuma elata	0.00645507	0.0369087	606	0.174893
clpP	Amomum krervanh	Curcuma yunnanensis	0.00645507	0.0369087	606	0.174893
clpP	Amomum krervanh	Curcuma phaeocaulis	0.00645507	0.0369087	606	0.174893
clpP	Amomum krervanh	C. flaviflora	0.00649816	0.0587474	606	0.110612
clpP	Amomum krervanh	Curcuma alismatifolia	0.00644887	0.0294248	606	0.219164
clpP	Amomum krervanh	Curcuma longa	0.00645507	0.0369087	606	0.174893
clpP	Amomum krervanh	Curcuma amarissima	0.00645507	0.0369087	606	0.174893
clpP	Amomum krervanh	Curcuma sp.1	0.00645507	0.0369087	606	0.174893
clpP	Amomum krervanh	Curcuma wenyujin	0.00645507	0.0369087	606	0.174893
clpP	Amomum krervanh	Curcuma rosesana	0.00645507	0.0369087	606	0.174893
clpP	Amomum krervanh	Curcuma zanthorrhiza	0.00645507	0.0369087	606	0.174893
clpP	Amomum krervanh	Curcuma sp.2	0.00645507	0.0369087	606	0.174893
clpP	Amomum krervanh	Curcuma aromatica	0.00645507	0.0369087	606	0.174893
clpP	Amomum krervanh	Kaempferia elegans	0.00439453	0.0559817	606	0.0784994
clpP	Amomum krervanh	Kaempferia galanga	0.0111224	0.0723355	603	0.153761
clpP	Amomum krervanh	Lanxangia tsaoko	0.0064287	0.0222198	606	0.289323
clpP	Amomum krervanh	Stahlianthus Involucratus	0.0111855	0.0490452	603	0.228064
clpP	Amomum krervanh	Amomum compactum	NA	0.00727516	609	0
clpP	Amomum krervanh	Wurfbainia longiligularis	0.0042552	0.00730009	609	0.582897
clpP	Amomum krervanh	Zingiber officinale	0.00645399	0.0438882	609	0.147055
clpP	Amomum krervanh	Zingiber spectabile	0.0313512	0.0714947	606	0.438511
clpP	Curcuma sichuanensis	C. flaviflora	NA	0.0196511	609	0
clpP	Curcuma sichuanensis	Curcuma alismatifolia	NA	0.00707714	609	0
clpP	Curcuma sichuanensis	Kaempferia elegans	0.00214977	0.0217145	606	0.0990016
clpP	Curcuma sichuanensis	Kaempferia galanga	0.00880467	0.0443154	603	0.198682
clpP	Curcuma sichuanensis	Lanxangia tsaoko	0.00429761	0.0446176	606	0.0963211
clpP	Curcuma sichuanensis	Stahlianthus Involucratus	0.00885328	0.0362018	603	0.244554
clpP	Curcuma sichuanensis	Amomum compactum	0.00645046	0.0447247	606	0.144226
clpP	Curcuma sichuanensis	Wurfbainia longiligularis	0.00861057	0.0447694	606	0.192332
clpP	Curcuma sichuanensis	Wurfbainia villosa	0.00861811	0.0369241	606	0.233401
clpP	Curcuma sichuanensis	Zingiber officinale	0.00215367	0.0216366	606	0.099538
clpP	Curcuma sichuanensis	Zingiber spectabile	0.0293596	0.0335288	606	0.875655
clpP	Curcuma elata	C. flaviflora	NA	0.0196511	609	0
clpP	Curcuma elata	Curcuma alismatifolia	NA	0.00707714	609	0
clpP	Curcuma elata	Kaempferia elegans	0.00214977	0.0217145	606	0.0990016
clpP	Curcuma elata	Kaempferia galanga	0.00880467	0.0443154	603	0.198682
clpP	Curcuma elata	Lanxangia tsaoko	0.00429761	0.0446176	606	0.0963211
clpP	Curcuma elata	Stahlianthus Involucratus	0.00885328	0.0362018	603	0.244554
clpP	Curcuma elata	Amomum compactum	0.00645046	0.0447247	606	0.144226
clpP	Curcuma elata	Wurfbainia longiligularis	0.00861057	0.0447694	606	0.192332
clpP	Curcuma elata	Wurfbainia villosa	0.00861811	0.0369241	606	0.233401
clpP	Curcuma elata	Zingiber officinale	0.00215367	0.0216366	606	0.099538
clpP	Curcuma elata	Zingiber spectabile	0.0293596	0.0335288	606	0.875655
clpP	Curcuma yunnanensis	C. flaviflora	NA	0.0196511	609	0
clpP	Curcuma yunnanensis	Curcuma alismatifolia	NA	0.00707714	609	0
clpP	Curcuma yunnanensis	Kaempferia elegans	0.00214977	0.0217145	606	0.0990016
clpP	Curcuma yunnanensis	Kaempferia galanga	0.00880467	0.0443154	603	0.198682
clpP	Curcuma yunnanensis	Lanxangia tsaoko	0.00429761	0.0446176	606	0.0963211
clpP	Curcuma yunnanensis	Stahlianthus Involucratus	0.00885328	0.0362018	603	0.244554
clpP	Curcuma yunnanensis	Amomum compactum	0.00645046	0.0447247	606	0.144226
clpP	Curcuma yunnanensis	Wurfbainia longiligularis	0.00861057	0.0447694	606	0.192332
clpP	Curcuma yunnanensis	Wurfbainia villosa	0.00861811	0.0369241	606	0.233401
clpP	Curcuma yunnanensis	Zingiber officinale	0.00215367	0.0216366	606	0.099538
clpP	Curcuma yunnanensis	Zingiber spectabile	0.0293596	0.0335288	606	0.875655
clpP	Curcuma phaeocaulis	C. flaviflora	NA	0.0196511	609	0
clpP	Curcuma phaeocaulis	Curcuma alismatifolia	NA	0.00707714	609	0
clpP	Curcuma phaeocaulis	Kaempferia elegans	0.00214977	0.0217145	606	0.0990016
clpP	Curcuma phaeocaulis	Kaempferia galanga	0.00880467	0.0443154	603	0.198682
clpP	Curcuma phaeocaulis	Lanxangia tsaoko	0.00429761	0.0446176	606	0.0963211
clpP	Curcuma phaeocaulis	Stahlianthus Involucratus	0.00885328	0.0362018	603	0.244554
clpP	Curcuma phaeocaulis	Amomum compactum	0.00645046	0.0447247	606	0.144226
clpP	Curcuma phaeocaulis	Wurfbainia longiligularis	0.00861057	0.0447694	606	0.192332
clpP	Curcuma phaeocaulis	Wurfbainia villosa	0.00861811	0.0369241	606	0.233401
clpP	Curcuma phaeocaulis	Zingiber officinale	0.00215367	0.0216366	606	0.099538
clpP	Curcuma phaeocaulis	Zingiber spectabile	0.0293596	0.0335288	606	0.875655
clpP	C. flaviflora	Curcuma alismatifolia	NA	0.0264669	609	0
clpP	C. flaviflora	Curcuma longa	NA	0.0196511	609	0
clpP	C. flaviflora	Curcuma amarissima	NA	0.0196511	609	0
clpP	C. flaviflora	Curcuma sp.1	NA	0.0196511	609	0
clpP	C. flaviflora	Curcuma wenyujin	NA	0.0196511	609	0
clpP	C. flaviflora	Curcuma rosesana	NA	0.0196511	609	0
clpP	C. flaviflora	Curcuma zanthorrhiza	NA	0.0196511	609	0
clpP	C. flaviflora	Curcuma sp.2	NA	0.0196511	609	0
clpP	C. flaviflora	Curcuma aromatica	NA	0.0196511	609	0
clpP	C. flaviflora	Kaempferia elegans	0.00220571	0.0269046	606	0.0819827
clpP	C. flaviflora	Kaempferia galanga	0.00885633	0.0506091	603	0.174995
clpP	C. flaviflora	Lanxangia tsaoko	0.00427216	0.0696591	606	0.0613295
clpP	C. flaviflora	Stahlianthus Involucratus	0.0089106	0.0569776	603	0.156388
clpP	C. flaviflora	Amomum compactum	0.00649328	0.0667504	606	0.0972769
clpP	C. flaviflora	Wurfbainia longiligularis	0.00866762	0.066822	606	0.129712
clpP	C. flaviflora	Wurfbainia villosa	0.00867573	0.0587716	606	0.147618
clpP	C. flaviflora	Zingiber officinale	0.00216488	0.0284553	606	0.07608
clpP	C. flaviflora	Zingiber spectabile	0.0293724	0.0404746	606	0.725699
clpP	Curcuma alismatifolia	Curcuma longa	NA	0.00707714	609	0
clpP	Curcuma alismatifolia	Curcuma amarissima	NA	0.00707714	609	0
clpP	Curcuma alismatifolia	Curcuma sp.1	NA	0.00707714	609	0
clpP	Curcuma alismatifolia	Curcuma wenyujin	NA	0.00707714	609	0
clpP	Curcuma alismatifolia	Curcuma rosesana	NA	0.00707714	609	0
clpP	Curcuma alismatifolia	Curcuma zanthorrhiza	NA	0.00707714	609	0
clpP	Curcuma alismatifolia	Curcuma sp.2	NA	0.00707714	609	0
clpP	Curcuma alismatifolia	Curcuma aromatica	NA	0.00707714	609	0
clpP	Curcuma alismatifolia	Kaempferia elegans	0.00214786	0.0291821	606	0.0736022
clpP	Curcuma alismatifolia	Kaempferia galanga	0.0087769	0.0524381	603	0.167376
clpP	Curcuma alismatifolia	Lanxangia tsaoko	0.00429358	0.0370315	606	0.115944
clpP	Curcuma alismatifolia	Stahlianthus Involucratus	0.00888058	0.0286155	603	0.310341
clpP	Curcuma alismatifolia	Amomum compactum	0.00644408	0.0371271	606	0.173568
clpP	Curcuma alismatifolia	Wurfbainia longiligularis	0.00860199	0.0371645	606	0.231457
clpP	Curcuma alismatifolia	Wurfbainia villosa	0.00860982	0.0294371	606	0.292483
clpP	Curcuma alismatifolia	Zingiber officinale	0.00215175	0.0291493	606	0.0738181
clpP	Curcuma alismatifolia	Zingiber spectabile	0.0292507	0.0412058	606	0.709869
clpP	Curcuma longa	Kaempferia elegans	0.00214977	0.0217145	606	0.0990016
clpP	Curcuma longa	Kaempferia galanga	0.00880467	0.0443154	603	0.198682
clpP	Curcuma longa	Lanxangia tsaoko	0.00429761	0.0446176	606	0.0963211
clpP	Curcuma longa	Stahlianthus Involucratus	0.00885328	0.0362018	603	0.244554
clpP	Curcuma longa	Amomum compactum	0.00645046	0.0447247	606	0.144226
clpP	Curcuma longa	Wurfbainia longiligularis	0.00861057	0.0447694	606	0.192332
clpP	Curcuma longa	Wurfbainia villosa	0.00861811	0.0369241	606	0.233401
clpP	Curcuma longa	Zingiber officinale	0.00215367	0.0216366	606	0.099538
clpP	Curcuma longa	Zingiber spectabile	0.0293596	0.0335288	606	0.875655
clpP	Curcuma amarissima	Kaempferia elegans	0.00214977	0.0217145	606	0.0990016
clpP	Curcuma amarissima	Kaempferia galanga	0.00880467	0.0443154	603	0.198682
clpP	Curcuma amarissima	Lanxangia tsaoko	0.00429761	0.0446176	606	0.0963211
clpP	Curcuma amarissima	Stahlianthus Involucratus	0.00885328	0.0362018	603	0.244554
clpP	Curcuma amarissima	Amomum compactum	0.00645046	0.0447247	606	0.144226
clpP	Curcuma amarissima	Wurfbainia longiligularis	0.00861057	0.0447694	606	0.192332
clpP	Curcuma amarissima	Wurfbainia villosa	0.00861811	0.0369241	606	0.233401
clpP	Curcuma amarissima	Zingiber officinale	0.00215367	0.0216366	606	0.099538
clpP	Curcuma amarissima	Zingiber spectabile	0.0293596	0.0335288	606	0.875655
clpP	Curcuma sp.1	Kaempferia elegans	0.00214977	0.0217145	606	0.0990016
clpP	Curcuma sp.1	Kaempferia galanga	0.00880467	0.0443154	603	0.198682
clpP	Curcuma sp.1	Lanxangia tsaoko	0.00429761	0.0446176	606	0.0963211
clpP	Curcuma sp.1	Stahlianthus Involucratus	0.00885328	0.0362018	603	0.244554
clpP	Curcuma sp.1	Amomum compactum	0.00645046	0.0447247	606	0.144226
clpP	Curcuma sp.1	Wurfbainia longiligularis	0.00861057	0.0447694	606	0.192332
clpP	Curcuma sp.1	Wurfbainia villosa	0.00861811	0.0369241	606	0.233401
clpP	Curcuma sp.1	Zingiber officinale	0.00215367	0.0216366	606	0.099538
clpP	Curcuma sp.1	Zingiber spectabile	0.0293596	0.0335288	606	0.875655
clpP	Curcuma wenyujin	Kaempferia elegans	0.00214977	0.0217145	606	0.0990016
clpP	Curcuma wenyujin	Kaempferia galanga	0.00880467	0.0443154	603	0.198682
clpP	Curcuma wenyujin	Lanxangia tsaoko	0.00429761	0.0446176	606	0.0963211
clpP	Curcuma wenyujin	Stahlianthus Involucratus	0.00885328	0.0362018	603	0.244554
clpP	Curcuma wenyujin	Amomum compactum	0.00645046	0.0447247	606	0.144226
clpP	Curcuma wenyujin	Wurfbainia longiligularis	0.00861057	0.0447694	606	0.192332
clpP	Curcuma wenyujin	Wurfbainia villosa	0.00861811	0.0369241	606	0.233401
clpP	Curcuma wenyujin	Zingiber officinale	0.00215367	0.0216366	606	0.099538
clpP	Curcuma wenyujin	Zingiber spectabile	0.0293596	0.0335288	606	0.875655
clpP	Curcuma rosesana	Kaempferia elegans	0.00214977	0.0217145	606	0.0990016
clpP	Curcuma rosesana	Kaempferia galanga	0.00880467	0.0443154	603	0.198682
clpP	Curcuma rosesana	Lanxangia tsaoko	0.00429761	0.0446176	606	0.0963211
clpP	Curcuma rosesana	Stahlianthus Involucratus	0.00885328	0.0362018	603	0.244554
clpP	Curcuma rosesana	Amomum compactum	0.00645046	0.0447247	606	0.144226
clpP	Curcuma rosesana	Wurfbainia longiligularis	0.00861057	0.0447694	606	0.192332
clpP	Curcuma rosesana	Wurfbainia villosa	0.00861811	0.0369241	606	0.233401
clpP	Curcuma rosesana	Zingiber officinale	0.00215367	0.0216366	606	0.099538
clpP	Curcuma rosesana	Zingiber spectabile	0.0293596	0.0335288	606	0.875655
clpP	Curcuma zanthorrhiza	Kaempferia elegans	0.00214977	0.0217145	606	0.0990016
clpP	Curcuma zanthorrhiza	Kaempferia galanga	0.00880467	0.0443154	603	0.198682
clpP	Curcuma zanthorrhiza	Lanxangia tsaoko	0.00429761	0.0446176	606	0.0963211
clpP	Curcuma zanthorrhiza	Stahlianthus Involucratus	0.00885328	0.0362018	603	0.244554
clpP	Curcuma zanthorrhiza	Amomum compactum	0.00645046	0.0447247	606	0.144226
clpP	Curcuma zanthorrhiza	Wurfbainia longiligularis	0.00861057	0.0447694	606	0.192332
clpP	Curcuma zanthorrhiza	Wurfbainia villosa	0.00861811	0.0369241	606	0.233401
clpP	Curcuma zanthorrhiza	Zingiber officinale	0.00215367	0.0216366	606	0.099538
clpP	Curcuma zanthorrhiza	Zingiber spectabile	0.0293596	0.0335288	606	0.875655
clpP	Curcuma sp.2	Kaempferia elegans	0.00214977	0.0217145	606	0.0990016
clpP	Curcuma sp.2	Kaempferia galanga	0.00880467	0.0443154	603	0.198682
clpP	Curcuma sp.2	Lanxangia tsaoko	0.00429761	0.0446176	606	0.0963211
clpP	Curcuma sp.2	Stahlianthus Involucratus	0.00885328	0.0362018	603	0.244554
clpP	Curcuma sp.2	Amomum compactum	0.00645046	0.0447247	606	0.144226
clpP	Curcuma sp.2	Wurfbainia longiligularis	0.00861057	0.0447694	606	0.192332
clpP	Curcuma sp.2	Wurfbainia villosa	0.00861811	0.0369241	606	0.233401
clpP	Curcuma sp.2	Zingiber officinale	0.00215367	0.0216366	606	0.099538
clpP	Curcuma sp.2	Zingiber spectabile	0.0293596	0.0335288	606	0.875655
clpP	Curcuma aromatica	Kaempferia elegans	0.00214977	0.0217145	606	0.0990016
clpP	Curcuma aromatica	Kaempferia galanga	0.00880467	0.0443154	603	0.198682
clpP	Curcuma aromatica	Lanxangia tsaoko	0.00429761	0.0446176	606	0.0963211
clpP	Curcuma aromatica	Stahlianthus Involucratus	0.00885328	0.0362018	603	0.244554
clpP	Curcuma aromatica	Amomum compactum	0.00645046	0.0447247	606	0.144226
clpP	Curcuma aromatica	Wurfbainia longiligularis	0.00861057	0.0447694	606	0.192332
clpP	Curcuma aromatica	Wurfbainia villosa	0.00861811	0.0369241	606	0.233401
clpP	Curcuma aromatica	Zingiber officinale	0.00215367	0.0216366	606	0.099538
clpP	Curcuma aromatica	Zingiber spectabile	0.0293596	0.0335288	606	0.875655
clpP	Kaempferia elegans	Kaempferia galanga	0.00666973	0.0214306	603	0.311224
clpP	Kaempferia elegans	Lanxangia tsaoko	0.00215217	0.0677994	606	0.0317431
clpP	Kaempferia elegans	Stahlianthus Involucratus	0.00657244	0.0604252	603	0.10877
clpP	Kaempferia elegans	Amomum compactum	0.00439068	0.0636159	606	0.0690186
clpP	Kaempferia elegans	Wurfbainia longiligularis	0.00659322	0.0636947	606	0.103513
clpP	Kaempferia elegans	Wurfbainia villosa	0.00660074	0.0560019	606	0.117866
clpP	Kaempferia elegans	Zingiber officinale	NA	0.0293288	606	0
clpP	Kaempferia elegans	Zingiber spectabile	0.0267194	0.0424942	606	0.628777
clpP	Kaempferia galanga	Lanxangia tsaoko	0.00875239	0.0923266	603	0.0947981
clpP	Kaempferia galanga	Stahlianthus Involucratus	NA	0.0518428	606	0
clpP	Kaempferia galanga	Amomum compactum	0.0111023	0.0804967	603	0.137922
clpP	Kaempferia galanga	Wurfbainia longiligularis	0.0134497	0.07844	603	0.171464
clpP	Kaempferia galanga	Wurfbainia villosa	0.0134796	0.0704131	603	0.191437
clpP	Kaempferia galanga	Zingiber officinale	0.00658856	0.0446096	603	0.147694
clpP	Kaempferia galanga	Zingiber spectabile	0.0198948	0.0346944	606	0.573431
clpP	Lanxangia tsaoko	Stahlianthus Involucratus	0.00861365	0.0721594	603	0.11937
clpP	Lanxangia tsaoko	Amomum compactum	0.00642405	0.0298788	606	0.215004
clpP	Lanxangia tsaoko	Wurfbainia longiligularis	0.00858057	0.0299069	606	0.286909
clpP	Lanxangia tsaoko	Wurfbainia villosa	0.00858821	0.0222277	606	0.386375
clpP	Lanxangia tsaoko	Zingiber officinale	0.00211144	0.0724189	606	0.0291559
clpP	Lanxangia tsaoko	Zingiber spectabile	0.0287358	0.0823332	606	0.349019
clpP	Stahlianthus Involucratus	Amomum compactum	0.0111556	0.0567565	603	0.196552
clpP	Stahlianthus Involucratus	Wurfbainia longiligularis	0.0135439	0.0549615	603	0.246424
clpP	Stahlianthus Involucratus	Wurfbainia villosa	0.0135867	0.0474269	603	0.286477
clpP	Stahlianthus Involucratus	Zingiber officinale	0.00659249	0.0521473	603	0.126421
clpP	Stahlianthus Involucratus	Zingiber spectabile	0.019948	0.0273979	606	0.728085
clpP	Amomum compactum	Wurfbainia longiligularis	0.00425202	0.0147099	609	0.289058
clpP	Amomum compactum	Wurfbainia villosa	0.00425589	0.00729602	609	0.583317
clpP	Amomum compactum	Zingiber officinale	0.00644936	0.0517361	609	0.124659
clpP	Amomum compactum	Zingiber spectabile	0.0313213	0.0717077	606	0.436791
clpP	Wurfbainia longiligularis	Wurfbainia villosa	NA	0.00732085	609	0
clpP	Wurfbainia longiligularis	Zingiber officinale	0.00644286	0.0519215	609	0.124089
clpP	Wurfbainia longiligularis	Zingiber spectabile	0.0337112	0.0786741	606	0.428491
clpP	Wurfbainia villosa	Zingiber officinale	0.00644851	0.0440176	609	0.146498
clpP	Wurfbainia villosa	Zingiber spectabile	0.0337787	0.0705705	606	0.478651
clpP	Zingiber officinale	Zingiber spectabile	0.0269435	0.0267147	606	1.00856
infA	Alpinia oxyphylla	Amomum krervanh	0.00554009	0.0204606	231	0.270768	0.36
infA	Alpinia oxyphylla	Curcuma sichuanensis	0.00554009	0.0204606	231	0.270768
infA	Alpinia oxyphylla	Curcuma elata	0.00554009	0.0204606	231	0.270768
infA	Alpinia oxyphylla	Curcuma yunnanensis	0.00554009	0.0204606	231	0.270768
infA	Alpinia oxyphylla	Curcuma phaeocaulis	0.00554009	0.0204606	231	0.270768
infA	Alpinia oxyphylla	C. flaviflora	0.00554009	0.0204606	231	0.270768
infA	Alpinia oxyphylla	Curcuma alismatifolia	0.0110876	0.0207614	231	0.534047
infA	Alpinia oxyphylla	Curcuma longa	0.00554009	0.0204606	231	0.270768
infA	Alpinia oxyphylla	Curcuma amarissima	0.00554009	0.0204606	231	0.270768
infA	Alpinia oxyphylla	Curcuma sp.1	0.00554009	0.0204606	231	0.270768
infA	Alpinia oxyphylla	Curcuma wenyujin	0.00554009	0.0204606	231	0.270768
infA	Alpinia oxyphylla	Curcuma rosesana	0.00554009	0.0204606	231	0.270768
infA	Alpinia oxyphylla	Curcuma zanthorrhiza	0.00554009	0.0204606	231	0.270768
infA	Alpinia oxyphylla	Curcuma sp.2	0.00554009	0.0204606	231	0.270768
infA	Alpinia oxyphylla	Curcuma aromatica	0.00554009	0.0204606	231	0.270768
infA	Alpinia oxyphylla	Kaempferia elegans	0.00554009	0.0204606	231	0.270768
infA	Alpinia oxyphylla	Kaempferia galanga	0.00554009	0.0204606	231	0.270768
infA	Alpinia oxyphylla	Lanxangia tsaoko	0.00554009	0.0204606	231	0.270768
infA	Alpinia oxyphylla	Stahlianthus Involucratus	0.00554009	0.0204606	231	0.270768
infA	Alpinia oxyphylla	Amomum compactum	0.00554009	0.0204606	231	0.270768
infA	Alpinia oxyphylla	Wurfbainia longiligularis	0.00554009	0.0204606	231	0.270768
infA	Alpinia oxyphylla	Wurfbainia villosa	0.00554009	0.0204606	231	0.270768
infA	Alpinia oxyphylla	Zingiber officinale	0.00551981	0.042188	231	0.130838
infA	Alpinia oxyphylla	Zingiber spectabile	0.0229857	0.0383931	231	0.598693
infA	Amomum krervanh	Zingiber officinale	NA	0.0207546	231	0
infA	Amomum krervanh	Zingiber spectabile	0.01659	0.0211128	231	0.785781
infA	Curcuma sichuanensis	Zingiber officinale	NA	0.0207546	231	0
infA	Curcuma sichuanensis	Zingiber spectabile	0.01659	0.0211128	231	0.785781
infA	Curcuma elata	Zingiber officinale	NA	0.0207546	231	0
infA	Curcuma elata	Zingiber spectabile	0.01659	0.0211128	231	0.785781
infA	Curcuma yunnanensis	Zingiber officinale	NA	0.0207546	231	0
infA	Curcuma yunnanensis	Zingiber spectabile	0.01659	0.0211128	231	0.785781
infA	Curcuma phaeocaulis	Zingiber officinale	NA	0.0207546	231	0
infA	Curcuma phaeocaulis	Zingiber spectabile	0.01659	0.0211128	231	0.785781
infA	C. flaviflora	Zingiber officinale	NA	0.0207546	231	0
infA	C. flaviflora	Zingiber spectabile	0.01659	0.0211128	231	0.785781
infA	Curcuma alismatifolia	Zingiber officinale	0.00549676	0.0210731	231	0.260843
infA	Curcuma alismatifolia	Zingiber spectabile	0.0221911	0.0214421	231	1.03493
infA	Curcuma longa	Zingiber officinale	NA	0.0207546	231	0
infA	Curcuma longa	Zingiber spectabile	0.01659	0.0211128	231	0.785781
infA	Curcuma amarissima	Zingiber officinale	NA	0.0207546	231	0
infA	Curcuma amarissima	Zingiber spectabile	0.01659	0.0211128	231	0.785781
infA	Curcuma sp.1	Zingiber officinale	NA	0.0207546	231	0
infA	Curcuma sp.1	Zingiber spectabile	0.01659	0.0211128	231	0.785781
infA	Curcuma wenyujin	Zingiber officinale	NA	0.0207546	231	0
infA	Curcuma wenyujin	Zingiber spectabile	0.01659	0.0211128	231	0.785781
infA	Curcuma rosesana	Zingiber officinale	NA	0.0207546	231	0
infA	Curcuma rosesana	Zingiber spectabile	0.01659	0.0211128	231	0.785781
infA	Curcuma zanthorrhiza	Zingiber officinale	NA	0.0207546	231	0
infA	Curcuma zanthorrhiza	Zingiber spectabile	0.01659	0.0211128	231	0.785781
infA	Curcuma sp.2	Zingiber officinale	NA	0.0207546	231	0
infA	Curcuma sp.2	Zingiber spectabile	0.01659	0.0211128	231	0.785781
infA	Curcuma aromatica	Zingiber officinale	NA	0.0207546	231	0
infA	Curcuma aromatica	Zingiber spectabile	0.01659	0.0211128	231	0.785781
infA	Kaempferia elegans	Zingiber officinale	NA	0.0207546	231	0
infA	Kaempferia elegans	Zingiber spectabile	0.01659	0.0211128	231	0.785781
infA	Kaempferia galanga	Zingiber officinale	NA	0.0207546	231	0
infA	Kaempferia galanga	Zingiber spectabile	0.01659	0.0211128	231	0.785781
infA	Lanxangia tsaoko	Zingiber officinale	NA	0.0207546	231	0
infA	Lanxangia tsaoko	Zingiber spectabile	0.01659	0.0211128	231	0.785781
infA	Stahlianthus Involucratus	Zingiber officinale	NA	0.0207546	231	0
infA	Stahlianthus Involucratus	Zingiber spectabile	0.01659	0.0211128	231	0.785781
infA	Amomum compactum	Zingiber officinale	NA	0.0207546	231	0
infA	Amomum compactum	Zingiber spectabile	0.01659	0.0211128	231	0.785781
infA	Wurfbainia longiligularis	Zingiber officinale	NA	0.0207546	231	0
infA	Wurfbainia longiligularis	Zingiber spectabile	0.01659	0.0211128	231	0.785781
infA	Wurfbainia villosa	Zingiber officinale	NA	0.0207546	231	0
infA	Wurfbainia villosa	Zingiber spectabile	0.01659	0.0211128	231	0.785781
matK	Alpinia oxyphylla	Amomum krervanh	0.0110719	0.0312759	1545	0.354008	0.31
matK	Alpinia oxyphylla	Curcuma sichuanensis	0.0171411	0.0699074	1545	0.245198
matK	Alpinia oxyphylla	Curcuma elata	0.0171411	0.0699074	1545	0.245198
matK	Alpinia oxyphylla	Curcuma yunnanensis	0.0171411	0.0699074	1545	0.245198
matK	Alpinia oxyphylla	Curcuma phaeocaulis	0.0171411	0.0699074	1545	0.245198
matK	Alpinia oxyphylla	C. flaviflora	0.0163032	0.0661492	1545	0.246462
matK	Alpinia oxyphylla	Curcuma alismatifolia	0.0172367	0.068239	1545	0.252593
matK	Alpinia oxyphylla	Curcuma longa	0.0171411	0.0699074	1545	0.245198
matK	Alpinia oxyphylla	Curcuma amarissima	0.0171411	0.0699074	1545	0.245198
matK	Alpinia oxyphylla	Curcuma sp.1	0.0171411	0.0699074	1545	0.245198
matK	Alpinia oxyphylla	Curcuma wenyujin	0.0171411	0.0699074	1545	0.245198
matK	Alpinia oxyphylla	Curcuma rosesana	0.0171411	0.0699074	1545	0.245198
matK	Alpinia oxyphylla	Curcuma zanthorrhiza	0.0171411	0.0699074	1545	0.245198
matK	Alpinia oxyphylla	Curcuma sp.2	0.0171411	0.0699074	1545	0.245198
matK	Alpinia oxyphylla	Curcuma aromatica	0.0171411	0.0699074	1545	0.245198
matK	Alpinia oxyphylla	Kaempferia elegans	0.014751	0.0682075	1545	0.216266
matK	Alpinia oxyphylla	Kaempferia galanga	0.0149196	0.0628864	1539	0.237246
matK	Alpinia oxyphylla	Lanxangia tsaoko	0.00662967	0.0405174	1545	0.163625
matK	Alpinia oxyphylla	Stahlianthus Involucratus	0.0199186	0.0656585	1545	0.303366
matK	Alpinia oxyphylla	Amomum compactum	0.0110719	0.0312759	1545	0.354008
matK	Alpinia oxyphylla	Wurfbainia longiligularis	0.00930011	0.0349022	1545	0.266462
matK	Alpinia oxyphylla	Wurfbainia villosa	0.00925123	0.0354761	1545	0.260773
matK	Alpinia oxyphylla	Zingiber officinale	0.0174564	0.0579631	1545	0.301164
matK	Alpinia oxyphylla	Zingiber spectabile	0.0156866	0.0557665	1545	0.281291
matK	Amomum krervanh	Curcuma sichuanensis	0.0200036	0.0543191	1545	0.36826
matK	Amomum krervanh	Curcuma elata	0.0200036	0.0543191	1545	0.36826
matK	Amomum krervanh	Curcuma yunnanensis	0.0200036	0.0543191	1545	0.36826
matK	Amomum krervanh	Curcuma phaeocaulis	0.0200036	0.0543191	1545	0.36826
matK	Amomum krervanh	C. flaviflora	0.0189914	0.0596036	1545	0.318629
matK	Amomum krervanh	Curcuma alismatifolia	0.0184317	0.059659	1545	0.30895
matK	Amomum krervanh	Curcuma longa	0.0200036	0.0543191	1545	0.36826
matK	Amomum krervanh	Curcuma amarissima	0.0200036	0.0543191	1545	0.36826
matK	Amomum krervanh	Curcuma sp.1	0.0200036	0.0543191	1545	0.36826
matK	Amomum krervanh	Curcuma wenyujin	0.0200036	0.0543191	1545	0.36826
matK	Amomum krervanh	Curcuma rosesana	0.0200036	0.0543191	1545	0.36826
matK	Amomum krervanh	Curcuma zanthorrhiza	0.0200036	0.0543191	1545	0.36826
matK	Amomum krervanh	Curcuma sp.2	0.0200036	0.0543191	1545	0.36826
matK	Amomum krervanh	Curcuma aromatica	0.0200036	0.0543191	1545	0.36826
matK	Amomum krervanh	Kaempferia elegans	0.0190814	0.0621078	1545	0.307231
matK	Amomum krervanh	Kaempferia galanga	0.0177016	0.056012	1539	0.316033
matK	Amomum krervanh	Lanxangia tsaoko	0.00906031	0.0317337	1545	0.28551
matK	Amomum krervanh	Stahlianthus Involucratus	0.022857	0.0580207	1545	0.393945
matK	Amomum krervanh	Wurfbainia longiligularis	0.0015677	0.0112822	1545	0.138953
matK	Amomum krervanh	Wurfbainia villosa	0.0015698	0.0112248	1545	0.139851
matK	Amomum krervanh	Zingiber officinale	0.0203018	0.0514505	1545	0.394589
matK	Amomum krervanh	Zingiber spectabile	0.0185116	0.0489698	1545	0.378021
matK	Curcuma sichuanensis	C. flaviflora	0.00568649	0.0231131	1545	0.246029
matK	Curcuma sichuanensis	Curcuma alismatifolia	0.00464595	0.0162196	1545	0.286441
matK	Curcuma sichuanensis	Kaempferia elegans	0.00669219	0.0425202	1545	0.157388
matK	Curcuma sichuanensis	Kaempferia galanga	0.00544323	0.0287523	1539	0.189315
matK	Curcuma sichuanensis	Lanxangia tsaoko	0.0166559	0.0840857	1545	0.198082
matK	Curcuma sichuanensis	Stahlianthus Involucratus	0.00725626	0.0135202	1545	0.536698
matK	Curcuma sichuanensis	Amomum compactum	0.0200036	0.0543191	1545	0.36826
matK	Curcuma sichuanensis	Wurfbainia longiligularis	0.018338	0.0574639	1545	0.319121
matK	Curcuma sichuanensis	Wurfbainia villosa	0.0177115	0.06243	1545	0.283702
matK	Curcuma sichuanensis	Zingiber officinale	0.00644441	0.0204163	1545	0.315651
matK	Curcuma sichuanensis	Zingiber spectabile	0.00471196	0.0266347	1545	0.176911
matK	Curcuma elata	C. flaviflora	0.00568649	0.0231131	1545	0.246029
matK	Curcuma elata	Curcuma alismatifolia	0.00464595	0.0162196	1545	0.286441
matK	Curcuma elata	Kaempferia elegans	0.00669219	0.0425202	1545	0.157388
matK	Curcuma elata	Kaempferia galanga	0.00544323	0.0287523	1539	0.189315
matK	Curcuma elata	Lanxangia tsaoko	0.0166559	0.0840857	1545	0.198082
matK	Curcuma elata	Stahlianthus Involucratus	0.00725626	0.0135202	1545	0.536698
matK	Curcuma elata	Amomum compactum	0.0200036	0.0543191	1545	0.36826
matK	Curcuma elata	Wurfbainia longiligularis	0.018338	0.0574639	1545	0.319121
matK	Curcuma elata	Wurfbainia villosa	0.0177115	0.06243	1545	0.283702
matK	Curcuma elata	Zingiber officinale	0.00644441	0.0204163	1545	0.315651
matK	Curcuma elata	Zingiber spectabile	0.00471196	0.0266347	1545	0.176911
matK	Curcuma yunnanensis	C. flaviflora	0.00568649	0.0231131	1545	0.246029
matK	Curcuma yunnanensis	Curcuma alismatifolia	0.00464595	0.0162196	1545	0.286441
matK	Curcuma yunnanensis	Kaempferia elegans	0.00669219	0.0425202	1545	0.157388
matK	Curcuma yunnanensis	Kaempferia galanga	0.00544323	0.0287523	1539	0.189315
matK	Curcuma yunnanensis	Lanxangia tsaoko	0.0166559	0.0840857	1545	0.198082
matK	Curcuma yunnanensis	Stahlianthus Involucratus	0.00725626	0.0135202	1545	0.536698
matK	Curcuma yunnanensis	Amomum compactum	0.0200036	0.0543191	1545	0.36826
matK	Curcuma yunnanensis	Wurfbainia longiligularis	0.018338	0.0574639	1545	0.319121
matK	Curcuma yunnanensis	Wurfbainia villosa	0.0177115	0.06243	1545	0.283702
matK	Curcuma yunnanensis	Zingiber officinale	0.00644441	0.0204163	1545	0.315651
matK	Curcuma yunnanensis	Zingiber spectabile	0.00471196	0.0266347	1545	0.176911
matK	Curcuma phaeocaulis	C. flaviflora	0.00568649	0.0231131	1545	0.246029
matK	Curcuma phaeocaulis	Curcuma alismatifolia	0.00464595	0.0162196	1545	0.286441
matK	Curcuma phaeocaulis	Kaempferia elegans	0.00669219	0.0425202	1545	0.157388
matK	Curcuma phaeocaulis	Kaempferia galanga	0.00544323	0.0287523	1539	0.189315
matK	Curcuma phaeocaulis	Lanxangia tsaoko	0.0166559	0.0840857	1545	0.198082
matK	Curcuma phaeocaulis	Stahlianthus Involucratus	0.00725626	0.0135202	1545	0.536698
matK	Curcuma phaeocaulis	Amomum compactum	0.0200036	0.0543191	1545	0.36826
matK	Curcuma phaeocaulis	Wurfbainia longiligularis	0.018338	0.0574639	1545	0.319121
matK	Curcuma phaeocaulis	Wurfbainia villosa	0.0177115	0.06243	1545	0.283702
matK	Curcuma phaeocaulis	Zingiber officinale	0.00644441	0.0204163	1545	0.315651
matK	Curcuma phaeocaulis	Zingiber spectabile	0.00471196	0.0266347	1545	0.176911
matK	C. flaviflora	Curcuma alismatifolia	0.00581312	0.0150722	1545	0.385686
matK	C. flaviflora	Curcuma longa	0.00568649	0.0231131	1545	0.246029
matK	C. flaviflora	Curcuma amarissima	0.00568649	0.0231131	1545	0.246029
matK	C. flaviflora	Curcuma sp.1	0.00568649	0.0231131	1545	0.246029
matK	C. flaviflora	Curcuma wenyujin	0.00568649	0.0231131	1545	0.246029
matK	C. flaviflora	Curcuma rosesana	0.00568649	0.0231131	1545	0.246029
matK	C. flaviflora	Curcuma zanthorrhiza	0.00568649	0.0231131	1545	0.246029
matK	C. flaviflora	Curcuma sp.2	0.00568649	0.0231131	1545	0.246029
matK	C. flaviflora	Curcuma aromatica	0.00568649	0.0231131	1545	0.246029
matK	C. flaviflora	Kaempferia elegans	0.00640803	0.0245923	1545	0.260571
matK	C. flaviflora	Kaempferia galanga	0.00504455	0.0176632	1539	0.285596
matK	C. flaviflora	Lanxangia tsaoko	0.015996	0.0759928	1545	0.210493
matK	C. flaviflora	Stahlianthus Involucratus	0.00836848	0.0147611	1545	0.566929
matK	C. flaviflora	Amomum compactum	0.0189914	0.0596036	1545	0.318629
matK	C. flaviflora	Wurfbainia longiligularis	0.0172542	0.0641137	1545	0.269119
matK	C. flaviflora	Wurfbainia villosa	0.0170602	0.0671017	1545	0.254244
matK	C. flaviflora	Zingiber officinale	0.00612031	0.0025366	1545	2.4128
matK	C. flaviflora	Zingiber spectabile	0.00431985	0.00523702	1545	0.824868
matK	Curcuma alismatifolia	Curcuma longa	0.00464595	0.0162196	1545	0.286441
matK	Curcuma alismatifolia	Curcuma amarissima	0.00464595	0.0162196	1545	0.286441
matK	Curcuma alismatifolia	Curcuma sp.1	0.00464595	0.0162196	1545	0.286441
matK	Curcuma alismatifolia	Curcuma wenyujin	0.00464595	0.0162196	1545	0.286441
matK	Curcuma alismatifolia	Curcuma rosesana	0.00464595	0.0162196	1545	0.286441
matK	Curcuma alismatifolia	Curcuma zanthorrhiza	0.00464595	0.0162196	1545	0.286441
matK	Curcuma alismatifolia	Curcuma sp.2	0.00464595	0.0162196	1545	0.286441
matK	Curcuma alismatifolia	Curcuma aromatica	0.00464595	0.0162196	1545	0.286441
matK	Curcuma alismatifolia	Kaempferia elegans	0.00697408	0.0329425	1545	0.211705
matK	Curcuma alismatifolia	Kaempferia galanga	0.00578767	0.0218739	1539	0.264593
matK	Curcuma alismatifolia	Lanxangia tsaoko	0.0168033	0.0804282	1545	0.208923
matK	Curcuma alismatifolia	Amomum compactum	0.0184317	0.059659	1545	0.30895
matK	Curcuma alismatifolia	Wurfbainia longiligularis	0.0167381	0.0629852	1545	0.265746
matK	Curcuma alismatifolia	Wurfbainia villosa	0.0162629	0.0668561	1545	0.243252
matK	Curcuma alismatifolia	Zingiber officinale	0.00692839	0.0104794	1545	0.661144
matK	Curcuma alismatifolia	Zingiber spectabile	0.0051161	0.0137103	1545	0.373158
matK	Curcuma longa	Kaempferia elegans	0.00669219	0.0425202	1545	0.157388
matK	Curcuma longa	Kaempferia galanga	0.00544323	0.0287523	1539	0.189315
matK	Curcuma longa	Lanxangia tsaoko	0.0166559	0.0840857	1545	0.198082
matK	Curcuma longa	Stahlianthus Involucratus	0.00725626	0.0135202	1545	0.536698
matK	Curcuma longa	Amomum compactum	0.0200036	0.0543191	1545	0.36826
matK	Curcuma longa	Wurfbainia longiligularis	0.018338	0.0574639	1545	0.319121
matK	Curcuma longa	Wurfbainia villosa	0.0177115	0.06243	1545	0.283702
matK	Curcuma longa	Zingiber officinale	0.00644441	0.0204163	1545	0.315651
[truncated: 9,536 more rows]

## Sheet: Average KaKs
gene name	Average KaKs
atpA	0.07
atpB	0.1
atpE	0.29
atpF	0.57
atpH	0
atpI	0.24
ccsA	0.5
cemA	0.31
clpP	0.2
infA	0.36
matK	0.31
ndhA	0.2
ndhC	0.47
ndhD	0.29
ndhE	0.18
ndhG	0.15
ndhH	0.11
ndhI	0.21
ndhJ	0.14
ndhK	0.29
petA	0.22
petB	0.17
petD	0.21
petL	0
petN	0
psaA	0.06
psaB	0.04
psaC	0
psaJ	0
psbA	0.04
psbB	0.05
psbC	0.04
psbD	0.3
psbE	0.01
psbH	0.06
psbJ	0.16
psbK	0.04
psbM	0
psbT	0
psbZ	0.17
rbcL	0.19
rpl14	0.06
rpl16	0.45
rpl22	0.21
rpl32	0.15
rpl33	0.32
rpl36	0.01
rpoA	0.38
rpoB	0.14
rpoC1	0.37
rpoC2	0.35
rps11	0.25
rps12	0.13
rps14	0.29
rps15	0.33
rps16	0.22
rps18	0.12
rps19	0.17
rps2	0
rps3	0.18
rps4	0.17
rps7	0
rps8	0.56
ycf1	1.18
ycf2	0.98
ycf4	0.31
