# Supplementary material for: The Complete Chloroplast Genome Sequences of 14 Curcuma Species: Insights Into Genome Evolution and Phylogenetic Relationships Within Zingiberales
Source: Front Genet. 2020 Jul 23;11:802. doi: 10.3389/fgene.2020.00802 (PMC7396571; doi:10.3389/fgene.2020.00802)
Supplement: TABLE S1 — Complete chloroplast genomes for 11 Zingiberaceae specie. [file Data_Sheet_1.zip › Supplementary Table 6.XLSX]

## Sheet: Long repeats compare-25 species
	Table S6 The comparison of Long repeats among 25 Zingiberaceae species
	species	Complement	Forward	Palindromic	Reverse	Total
	C.sichuanensis	0	21	28	0	49
	C. elata	0	22	27	0	49
	C. yunnanensis	0	21	28	0	49
	C. phaeocaulis	0	20	29	0	49
	C. flaviflora	0	20	28	0	48
	C. alismatifolia	0	28	21	0	49
	C. longa	0	22	27	0	49
	C. amarissima	0	20	29	0	49
	C. sp.1	0	22	27	0	49
	C.wenyujin	0	20	29	0	49
	C. rosesana	0	22	27	0	49
	C. zanthorrhiza	0	20	29	0	49
	C. sp.2	0	21	28	0	49
	C. aromatica	0	22	27	0	49
	Z.spectabile	0	13	19	0	32
	A.oxyphylla	0	18	31	0	49
	W.villosa	0	19	30	0	49
	Z.officinale	0	19	20	0	49
	W.longiligularis	0	16	29	0	45
	A.compactum	0	13	30	0	43
	K.galanga	0	24	25	0	49
	K.elegans	0	28	20	0	48
	A.krervanh	0	12	32	0	44
	S.involucratus	0	25	24	0	49
	L.tsaoko	0	13	32	0	45
	25 species in Zingiberaceae
	length	C.sichuanensis	C. elata	C. yunnanensis	C. phaeocaulis	C. flaviflora	C. alismatifolia	C. longa	C. amarissima	C. sp.1	C.wenyujin	C. rosesana	C. zanthorrhiza	C. sp.2	C. aromatica	Z.spectabile	A.oxyphylla	W.villosa	Z.officinale	W.longiligularis	A.compactum	K.galanga	K.elegans	A.krervanh	S.involucratus	L.tsaoko
	30	15	11	15	14	12	1	16	15	16	14	16	7	15	8	11	4	2	13	12	11	17	15	14	7	8
	31	6	9	6	8	4	2	6	8	6	8	6	6	6	8	5	8	2	9	4	6	8	11	6	2	7
	32	6	8	6	6	7	9	6	6	6	6	6	9	6	8	2	2	2	2	3	5	4	4	4	9	8
	33	0	0	0	1	2	0	0	0	0	1	0	1	0	0	0	0	2	0	1	1	0	1	1	2	2
	34	4	3	4	3	3	13	4	4	4	3	4	5	4	4	3	2	3	3	2	2	3	3	1	6	1
	35	1	0	1	1	0	3	0	0	0	1	0	1	1	0	2	2	2	0	3	0	2	1	0	4	1
	36	1	1	1	1	1	2	1	2	1	1	1	1	1	1	0	5	4	0	5	3	0	0	3	0	3
	37	1	0	1	0	0	1	1	1	1	0	1	1	1	0	1	0	1	0	1	0	1	1	0	3	0
	38	1	1	1	1	2	1	2	1	2	1	2	1	1	2	0	0	0	0	0	1	1	0	0	1	1
	39	1	1	1	1	1	1	1	1	1	1	1	1	1	1	2	1	1	1	1	1	1	1	1	1	2
	40	0	4	0	3	1	1	0	0	0	3	0	0	0	4	0	1	1	0	1	1	0	1	1	2	3
	41	1	1	1	1	4	0	1	1	1	1	1	1	1	1	0	0	4	4	0	0	4	0	0	1	0
	42	2	1	2	1	1	2	2	1	2	1	2	2	2	1	1	1	2	0	2	2	0	0	2	1	1
	43	1	1	1	0	1	1	1	1	1	0	1	1	1	1	1	0	4	1	0	0	0	0	0	1	0
	44	1	0	1	0	0	1	0	0	0	0	0	2	1	0	0	0	1	4	1	0	0	0	0	0	0
	45	0	0	0	0	0	0	0	0	0	0	0	0	0	0	0	0	0	0	0	0	1	0	0	0	0
	46	5	5	5	5	5	5	5	5	5	5	5	6	5	6	0	9	1	1	5	5	5	5	5	5	5
	48	0	0	0	0	0	0	0	0	0	0	0	0	0	0	0	0	0	0	0	0	0	1	1	0	2
	49	0	0	0	0	0	1	0	0	0	0	0	0	0	0	0	5	0	0	0	0	0	0	0	0	1
	50	0	0	0	0	0	0	0	0	0	0	0	1	0	0	0	0	1	0	0	1	0	0	0	1	0
	51	0	0	0	0	0	0	0	0	0	0	0	0	0	0	0	0	0	0	0	0	0	0	1	0	0
	52	1	1	1	1	1	1	1	1	1	1	1	2	1	1	0	1	2	0	2	2	1	1	2	1	0
	53	1	1	1	1	0	1	1	1	1	1	1	1	1	1	0	1	1	0	1	0	1	1	0	0	0
	54	1	1	1	1	0	1	1	1	1	1	1	0	1	1	1	0	0	0	0	1	0	1	1	0	0
	56	0	0	0	0	2	0	0	0	0	0	0	0	0	0	0	0	1	0	1	0	0	0	0	1	0
	58	0	0	0	0	0	1	0	0	0	0	0	0	0	0	0	0	0	0	0	1	0	1	1	1	0
	59	0	0	0	0	0	0	0	0	0	0	0	0	0	0	0	3	0	0	0	0	0	0	0	0	0
	65	0	0	0	0	0	1	0	0	0	0	0	0	0	0	0	0	0	0	0	0	0	0	0	0	0
	66	0	0	0	0	0	0	0	0	0	0	0	0	0	0	1	0	4	0	0	0	0	0	0	0	0
	68	0	0	0	0	0	0	0	0	0	0	0	0	0	0	1	0	0	0	0	0	0	0	0	0	0
	69	0	0	0	0	0	0	0	0	0	0	0	0	0	1	0	4	0	0	0	0	0	0	0	0	0
	81	0	0	0	0	1	0	0	0	0	0	0	0	0	0	1	0	0	1	0	0	0	0	0	0	0
	89	0	0	0	0	0	0	0	0	0	0	0	0	0	0	0	0	4	0	0	0	0	0	0	0	0
	91	0	0	0	0	0	0	0	0	0	0	0	0	0	0	0	0	4	0	0	0	0	0	0	0	0

## Sheet: C. sichuanensis
repeat length of the first part	starting position of the first part	match direction	repeat length of the second part	starting position of the second part	distance of this repeat	calculated e-value of this repeat
54	30223	P	54	30223	0	2.28e-23
52	22	P	52	22	0	3.65e-22
53	40249	D	53	42473	-3	5.76e-17
46	89708	D	46	89758	-1	2.06e-16
46	89708	P	46	159342	-1	2.06e-16
46	89758	P	46	159392	-1	2.06e-16
46	159342	D	46	159392	-1	2.06e-16
42	65681	P	42	65681	0	3.82e-16
42	125788	P	42	125788	0	3.82e-16
46	18970	P	46	18970	-2	1.39e-14
38	48394	D	38	48425	0	9.78e-14
44	7791	D	44	7825	-2	2.03e-13
34	112905	P	34	112905	0	2.5e-11
34	112905	D	34	136207	0	2.5e-11
34	136207	P	34	136207	0	2.5e-11
43	120025	P	43	120025	-3	3.18e-11
32	30290	D	32	30306	0	4.01e-10
32	38131	P	32	38131	0	4.01e-10
32	38346	P	32	38388	0	4.01e-10
41	40264	D	41	42488	-3	4.4e-10
31	29606	P	31	29658	0	1.6e-09
31	59545	D	31	59575	0	1.6e-09
39	130554	P	39	130554	-3	6.04e-09
37	40288	D	37	42512	-3	8.21e-08
36	31803	D	36	31832	-3	3.02e-07
30	74436	D	30	74455	-1	5.77e-07
35	47871	D	35	47873	-3	1.11e-06
32	5928	P	32	5928	-2	1.79e-06
34	47889	D	34	48556	-3	4.05e-06
31	1402	P	31	127600	-2	6.71e-06
31	66400	P	31	66455	-2	6.71e-06
30	33932	P	30	33936	-2	2.51e-05
30	47843	P	30	47845	-2	2.51e-05
30	47855	D	30	48567	-2	2.51e-05
30	53213	D	30	53237	-2	2.51e-05
30	70809	D	30	70830	-2	2.51e-05
30	119419	P	30	119419	-2	2.51e-05
30	121460	P	30	121460	-2	2.51e-05
32	14061	P	32	14069	-3	5.37e-05
32	70819	D	32	70840	-3	5.37e-05
31	7616	P	31	46748	-3	0.000195
31	49484	P	31	49484	-3	0.000195
30	3964	P	30	3966	-3	0.000703
30	9174	D	30	38030	-3	0.000703
30	13958	P	30	53025	-3	0.000703
30	47899	D	30	48566	-3	0.000703
30	80754	P	30	80766	-3	0.000703
30	92365	D	30	92386	-3	0.000703
30	92365	P	30	156730	-3	0.000703

## Sheet: C. elata
repeat length of the first part	starting position of the first part	match direction	repeat length of the second part	starting position of the second part	distance of this repeat	calculated e-value of this repeat
54	30255	P	54	30255	0	2.28e-23
52	22	P	52	22	0	3.65e-22
53	40279	D	53	42503	-3	5.77e-17
46	89732	D	46	89782	-1	2.06e-16
46	89732	P	46	159380	-1	2.06e-16
46	89782	P	46	159430	-1	2.06e-16
46	159380	D	46	159430	-1	2.06e-16
42	125813	P	42	125813	0	3.82e-16
40	1355	D	40	1375	0	6.12e-15
40	65708	P	40	65708	0	6.12e-15
46	18963	P	46	18963	-2	1.39e-14
38	48442	D	38	48473	0	9.79e-14
34	112930	P	34	112930	0	2.51e-11
34	112930	D	34	136244	0	2.51e-11
34	136244	P	34	136244	0	2.51e-11
43	120047	P	43	120047	-3	3.19e-11
32	30322	D	32	30338	0	4.01e-10
32	38160	P	32	38160	0	4.01e-10
32	38376	P	32	38418	0	4.01e-10
41	40294	D	41	42518	-3	4.4e-10
31	29637	P	31	29689	0	1.6e-09
31	59578	D	31	59608	0	1.6e-09
40	40315	D	40	42539	-3	1.63e-09
40	47902	D	40	47923	-3	1.63e-09
39	130591	P	39	130591	-3	6.04e-09
36	31835	D	36	31864	-3	3.02e-07
30	47886	D	30	48615	-1	5.77e-07
30	74464	D	30	74483	-1	5.77e-07
32	5970	P	32	5970	-2	1.79e-06
31	1442	P	31	127625	-2	6.71e-06
31	66425	P	31	66480	-2	6.71e-06
30	32591	P	30	32591	-2	2.51e-05
30	33967	P	30	33971	-2	2.51e-05
30	47888	D	30	61994	-2	2.51e-05
30	70834	D	30	70855	-2	2.51e-05
30	121485	P	30	121485	-2	2.51e-05
32	14050	P	32	14058	-3	5.37e-05
32	47888	P	32	47894	-3	5.37e-05
32	47916	P	32	124515	-3	5.37e-05
32	70844	D	32	70865	-3	5.37e-05
31	7653	P	31	46779	-3	0.000195
31	27509	D	31	47940	-3	0.000195
31	47890	P	31	47895	-3	0.000195
31	47895	D	31	48597	-3	0.000195
31	49536	P	31	49536	-3	0.000195
30	9179	D	30	38059	-3	0.000703
30	13944	D	30	47887	-3	0.000703
30	13947	P	30	53059	-3	0.000703
30	27566	D	30	47897	-3	0.000703

## Sheet: C. yunnanensis
repeat length of the first part	starting position of the first part	match direction	repeat length of the second part	starting position of the second part	distance of this repeat	calculated e-value of this repeat
54	30223	P	54	30223	0	2.28e-23
52	22	P	52	22	0	3.65e-22
53	40249	D	53	42473	-3	5.76e-17
46	89708	D	46	89758	-1	2.06e-16
46	89708	P	46	159342	-1	2.06e-16
46	89758	P	46	159392	-1	2.06e-16
46	159342	D	46	159392	-1	2.06e-16
42	65681	P	42	65681	0	3.82e-16
42	125788	P	42	125788	0	3.82e-16
46	18970	P	46	18970	-2	1.39e-14
38	48394	D	38	48425	0	9.78e-14
44	7791	D	44	7825	-2	2.03e-13
34	112905	P	34	112905	0	2.5e-11
34	112905	D	34	136207	0	2.5e-11
34	136207	P	34	136207	0	2.5e-11
43	120025	P	43	120025	-3	3.18e-11
32	30290	D	32	30306	0	4.01e-10
32	38131	P	32	38131	0	4.01e-10
32	38346	P	32	38388	0	4.01e-10
41	40264	D	41	42488	-3	4.4e-10
31	29606	P	31	29658	0	1.6e-09
31	59545	D	31	59575	0	1.6e-09
39	130554	P	39	130554	-3	6.04e-09
37	40288	D	37	42512	-3	8.21e-08
36	31803	D	36	31832	-3	3.02e-07
30	74436	D	30	74455	-1	5.77e-07
35	47871	D	35	47873	-3	1.11e-06
32	5928	P	32	5928	-2	1.79e-06
34	47889	D	34	48556	-3	4.05e-06
31	1402	P	31	127600	-2	6.71e-06
31	66400	P	31	66455	-2	6.71e-06
30	33932	P	30	33936	-2	2.51e-05
30	47843	P	30	47845	-2	2.51e-05
30	47855	D	30	48567	-2	2.51e-05
30	53213	D	30	53237	-2	2.51e-05
30	70809	D	30	70830	-2	2.51e-05
30	119419	P	30	119419	-2	2.51e-05
30	121460	P	30	121460	-2	2.51e-05
32	14061	P	32	14069	-3	5.37e-05
32	70819	D	32	70840	-3	5.37e-05
31	7616	P	31	46748	-3	0.000195
31	49484	P	31	49484	-3	0.000195
30	3964	P	30	3966	-3	0.000703
30	9174	D	30	38030	-3	0.000703
30	13958	P	30	53025	-3	0.000703
30	47899	D	30	48566	-3	0.000703
30	80754	P	30	80766	-3	0.000703
30	92365	D	30	92386	-3	0.000703
30	92365	P	30	156730	-3	0.000703

## Sheet: C. phaeocaulis
repeat length of the first part	starting position of the first part	match direction	repeat length of the second part	starting position of the second part	distance of this repeat	calculated e-value of this repeat
54	30234	P	54	30234	0	2.28e-23
52	22	P	52	22	0	3.64e-22
53	40242	D	53	42466	-3	5.76e-17
46	89618	D	46	89668	-1	2.06e-16
46	89618	P	46	159240	-1	2.06e-16
46	89668	P	46	159290	-1	2.06e-16
46	159240	D	46	159290	-1	2.06e-16
42	125705	P	42	125705	0	3.82e-16
40	1355	D	40	1375	0	6.11e-15
40	65618	P	40	65618	0	6.11e-15
46	18960	P	46	18960	-2	1.39e-14
38	48369	D	38	48400	0	9.77e-14
34	112782	P	34	112782	0	2.5e-11
34	112782	D	34	136138	0	2.5e-11
34	136138	P	34	136138	0	2.5e-11
32	38124	P	32	38124	0	4e-10
32	38339	P	32	38381	0	4e-10
41	40257	D	41	42481	-3	4.39e-10
31	29617	P	31	29669	0	1.6e-09
31	59490	D	31	59520	0	1.6e-09
40	40278	D	40	42502	-3	1.63e-09
39	130485	P	39	130485	-3	6.03e-09
36	31798	D	36	31827	-3	3.01e-07
30	74350	D	30	74369	-1	5.76e-07
30	116624	D	30	116637	-1	5.76e-07
35	32548	P	35	32553	-3	1.11e-06
32	5970	P	32	5970	-2	1.79e-06
31	1442	P	31	127515	-2	6.7e-06
31	47840	D	31	48542	-2	6.7e-06
31	66334	P	31	66389	-2	6.7e-06
33	32546	P	33	32546	-3	1.47e-05
30	33929	P	30	33933	-2	2.51e-05
30	70718	D	30	70739	-2	2.51e-05
30	121377	P	30	121377	-2	2.51e-05
32	14050	P	32	14058	-3	5.36e-05
32	47846	D	32	61910	-3	5.36e-05
32	70728	D	32	70749	-3	5.36e-05
31	7644	P	31	46733	-3	0.000194
31	27481	D	31	47865	-3	0.000194
31	49458	P	31	49458	-3	0.000194
30	7851	P	30	7855	-3	0.000702
30	9178	D	30	38023	-3	0.000702
30	14216	P	30	34254	-3	0.000702
30	47845	P	30	52994	-3	0.000702
30	80668	P	30	80680	-3	0.000702
30	92275	D	30	92296	-3	0.000702
30	92275	P	30	156628	-3	0.000702
30	92296	P	30	156649	-3	0.000702
30	156626	D	30	156647	-3	0.000702

## Sheet: C. flaviflora
repeat length of the first part	starting position of the first part	match direction	repeat length of the second part	starting position of the second part	distance of this repeat	calculated e-value of this repeat
12897	104733	P	12897	133374	0	0
81	41030	D	81	43254	-3	2.95e-33
56	34675	P	56	34675	0	1.44e-24
52	22	P	52	22	0	3.69e-22
56	117634	D	56	117672	-3	1.08e-18
46	19787	P	46	19787	0	1.51e-18
46	90531	D	46	90581	-1	2.09e-16
46	90531	P	46	160358	-1	2.09e-16
46	90581	P	46	160408	-1	2.09e-16
46	160358	D	46	160408	-1	2.09e-16
42	117648	D	42	117686	0	3.87e-16
43	66703	D	43	66722	-1	1.25e-14
38	49141	D	38	49172	0	9.91e-14
38	104714	D	38	104733	0	9.91e-14
41	93161	D	41	93185	-1	1.9e-13
41	93161	P	41	157759	-1	1.9e-13
41	93185	P	41	157783	-1	1.9e-13
41	157759	D	41	157783	-1	1.9e-13
36	77685	D	36	77706	0	1.59e-12
40	3980	P	40	3980	-2	4.35e-11
33	30471	P	33	30525	0	1.01e-10
32	38918	P	32	38918	0	4.06e-10
32	39132	P	32	39174	0	4.06e-10
32	121093	P	32	121093	0	4.06e-10
39	131526	P	39	131526	-3	6.11e-09
30	66369	P	30	66369	0	6.49e-09
30	122432	P	30	122432	0	6.49e-09
32	75684	D	32	75698	-1	3.9e-08
34	113788	P	34	113788	-2	1.28e-07
34	113788	D	34	137182	-2	1.28e-07
34	137182	P	34	137182	-2	1.28e-07
32	6001	P	32	6001	-2	1.81e-06
31	67111	P	31	67166	-2	6.79e-06
33	53851	P	33	53858	-3	1.49e-05
30	71497	D	30	71518	-2	2.54e-05
30	120354	P	30	120354	-2	2.54e-05
30	122929	P	30	122963	-2	2.54e-05
32	14890	P	32	14898	-3	5.43e-05
32	71507	D	32	71528	-3	5.43e-05
31	8479	P	31	47534	-3	0.000197
31	50229	P	31	50229	-3	0.000197
31	84511	D	31	84535	-3	0.000197
30	8662	D	30	8696	-3	0.000712
30	10030	D	30	38817	-3	0.000712
30	81578	P	30	81590	-3	0.000712
30	93203	D	30	93224	-3	0.000712
30	93203	P	30	157731	-3	0.000712
30	93224	P	30	157752	-3	0.000712
30	131418	D	30	131421	-3	0.000712

## Sheet: C. alismatifolia
repeat length of the first part	starting position of the first part	match direction	repeat length of the second part	starting position of the second part	distance of this repeat	calculated e-value of this repeat
65	31934	D	65	31963	-3	6.45e-24
54	30388	P	54	30388	0	2.29e-23
53	130617	D	53	130640	0	9.18e-23
52	22	P	52	22	0	3.67e-22
58	40497	D	58	42721	-3	7.47e-20
49	32678	D	49	32723	-1	3.45e-18
46	90114	D	46	90164	-1	2.08e-16
46	90114	P	46	159921	-1	2.08e-16
46	90164	P	46	159971	-1	2.08e-16
46	159921	D	46	159971	-1	2.08e-16
42	5551	D	42	5588	0	3.85e-16
46	19092	P	46	19092	-2	1.4e-14
38	66109	P	38	66109	0	9.86e-14
44	7929	D	44	7963	-2	2.05e-13
35	1748	D	35	1765	0	6.31e-12
43	120557	P	43	120557	-3	3.21e-11
42	37537	D	42	48136	-3	1.19e-10
32	30455	D	32	30471	0	4.04e-10
32	38362	P	32	38362	0	4.04e-10
32	38599	P	32	38641	0	4.04e-10
31	59938	D	31	59968	0	1.61e-09
40	40538	D	40	42762	-3	1.64e-09
34	37545	D	34	48146	-1	2.57e-09
39	131151	P	39	131151	-3	6.08e-09
30	130617	D	30	130663	0	6.46e-09
32	37531	D	32	37547	-1	3.88e-08
32	75385	D	32	75399	-1	3.88e-08
37	37528	D	37	37542	-3	8.27e-08
34	37545	P	34	37545	-2	1.27e-07
34	113293	P	34	113293	-2	1.27e-07
34	113293	D	34	136804	-2	1.27e-07
34	136804	P	34	136804	-2	1.27e-07
31	29763	P	31	29815	-1	1.5e-07
36	31934	D	36	31992	-3	3.04e-07
36	37528	D	36	48145	-3	3.04e-07
35	37531	D	35	48146	-3	1.11e-06
35	48144	D	35	48146	-3	1.11e-06
32	6077	P	32	6077	-2	1.8e-06
32	37545	P	32	37545	-2	1.8e-06
32	37545	D	32	37547	-2	1.8e-06
32	37547	P	32	37547	-2	1.8e-06
34	37531	P	34	37545	-3	4.08e-06
34	37533	D	34	37545	-3	4.08e-06
34	37533	P	34	37545	-3	4.08e-06
34	37535	D	34	37545	-3	4.08e-06
34	37535	P	34	37545	-3	4.08e-06
34	37537	D	34	37545	-3	4.08e-06
34	37537	P	34	37545	-3	4.08e-06
34	37539	D	34	37545	-3	4.08e-06

## Sheet: C. longa
repeat length of the first part	starting position of the first part	match direction	repeat length of the second part	starting position of the second part	distance of this repeat	calculated e-value of this repeat
54	30242	P	54	30242	0	2.28e-23
52	22	P	52	22	0	3.65e-22
53	40276	D	53	42500	-3	5.77e-17
46	89736	D	46	89786	-1	2.06e-16
46	89736	P	46	159429	-1	2.06e-16
46	89786	P	46	159479	-1	2.06e-16
46	159429	D	46	159479	-1	2.06e-16
42	27502	D	42	27541	0	3.83e-16
42	125881	P	42	125881	0	3.83e-16
46	18943	P	46	18943	-2	1.39e-14
38	48404	D	38	48435	0	9.8e-14
38	65686	P	38	65686	0	9.8e-14
34	112933	P	34	112933	0	2.51e-11
34	112933	D	34	136294	0	2.51e-11
34	136294	P	34	136294	0	2.51e-11
43	120052	P	43	120052	-3	3.19e-11
32	30309	D	32	30325	0	4.01e-10
32	38158	P	32	38158	0	4.01e-10
32	38373	P	32	38415	0	4.01e-10
41	40291	D	41	42515	-3	4.41e-10
31	29625	P	31	29677	0	1.6e-09
31	59550	D	31	59580	0	1.6e-09
39	130641	P	39	130641	-3	6.04e-09
37	40315	D	37	42539	-3	8.22e-08
36	31822	D	36	31851	-3	3.02e-07
30	74447	D	30	74466	-1	5.78e-07
32	5927	P	32	5927	-2	1.79e-06
34	47899	D	34	48566	-3	4.05e-06
31	1404	D	31	127600	-2	6.72e-06
31	66401	P	31	66456	-2	6.72e-06
30	33951	P	30	33955	-2	2.51e-05
30	47871	P	30	47873	-2	2.51e-05
30	47883	D	30	48577	-2	2.51e-05
30	53219	D	30	53243	-2	2.51e-05
30	70817	D	30	70838	-2	2.51e-05
30	119447	P	30	119447	-2	2.51e-05
30	121488	P	30	121488	-2	2.51e-05
32	14034	P	32	14042	-3	5.37e-05
32	70827	D	32	70848	-3	5.37e-05
31	7622	P	31	46776	-3	0.000195
31	49494	P	31	49494	-3	0.000195
30	3959	P	30	3961	-3	0.000704
30	9160	D	30	38057	-3	0.000704
30	47885	D	30	61966	-3	0.000704
30	47909	D	30	48576	-3	0.000704
30	80780	P	30	80792	-3	0.000704
30	92393	D	30	92414	-3	0.000704
30	92393	P	30	156817	-3	0.000704
30	92414	P	30	156838	-3	0.000704

## Sheet: C. amarissima
repeat length of the first part	starting position of the first part	match direction	repeat length of the second part	starting position of the second part	distance of this repeat	calculated e-value of this repeat
54	30187	P	54	30187	0	2.28e-23
52	22	P	52	22	0	3.65e-22
53	40224	D	53	42448	-3	5.77e-17
46	89677	D	46	89727	-1	2.06e-16
46	89677	P	46	159367	-1	2.06e-16
46	89727	P	46	159417	-1	2.06e-16
46	159367	D	46	159417	-1	2.06e-16
42	125822	P	42	125822	0	3.82e-16
46	18924	P	46	18924	-2	1.39e-14
38	48366	D	38	48397	0	9.79e-14
36	65655	P	36	65655	0	1.57e-12
34	112874	P	34	112874	0	2.51e-11
34	112874	D	34	136232	0	2.51e-11
34	136232	P	34	136232	0	2.51e-11
43	119994	P	43	119994	-3	3.18e-11
32	30254	D	32	30270	0	4.01e-10
32	38106	P	32	38106	0	4.01e-10
32	38321	P	32	38363	0	4.01e-10
41	40239	D	41	42463	-3	4.4e-10
31	29570	P	31	29622	0	1.6e-09
31	59519	D	31	59549	0	1.6e-09
39	130579	P	39	130579	-3	6.04e-09
37	40263	D	37	42487	-3	8.21e-08
36	31767	D	36	31796	-3	3.02e-07
30	74407	D	30	74426	-1	5.77e-07
32	5922	P	32	5922	-2	1.79e-06
34	47861	D	34	48528	-3	4.05e-06
31	1402	P	31	127635	-2	6.71e-06
31	66368	P	31	66423	-2	6.71e-06
30	33906	P	30	33910	-2	2.51e-05
30	47819	P	30	47821	-2	2.51e-05
30	53187	D	30	53211	-2	2.51e-05
30	70777	D	30	70798	-2	2.51e-05
30	119388	P	30	119388	-2	2.51e-05
30	121429	P	30	121429	-2	2.51e-05
32	14019	P	32	14027	-3	5.37e-05
32	70787	D	32	70808	-3	5.37e-05
31	7607	P	31	46724	-3	0.000195
31	32516	P	31	32516	-3	0.000195
31	47847	D	31	47849	-3	0.000195
31	49456	P	31	49456	-3	0.000195
30	3960	P	30	3962	-3	0.000703
30	9131	D	30	38005	-3	0.000703
30	13916	P	30	52999	-3	0.000703
30	32532	D	30	47848	-3	0.000703
30	47871	D	30	48538	-3	0.000703
30	80724	P	30	80736	-3	0.000703
30	92334	D	30	92355	-3	0.000703
30	92334	P	30	156755	-3	0.000703

## Sheet: C. sp.1
repeat length of the first part	starting position of the first part	match direction	repeat length of the second part	starting position of the second part	distance of this repeat	calculated e-value of this repeat
54	30242	P	54	30242	0	2.28e-23
52	22	P	52	22	0	3.65e-22
53	40276	D	53	42500	-3	5.77e-17
46	89736	D	46	89786	-1	2.06e-16
46	89736	P	46	159364	-1	2.06e-16
46	89786	P	46	159414	-1	2.06e-16
46	159364	D	46	159414	-1	2.06e-16
42	27502	D	42	27541	0	3.82e-16
42	125816	P	42	125816	0	3.82e-16
46	18943	P	46	18943	-2	1.39e-14
38	48404	D	38	48435	0	9.79e-14
38	65686	P	38	65686	0	9.79e-14
34	112933	P	34	112933	0	2.51e-11
34	112933	D	34	136229	0	2.51e-11
34	136229	P	34	136229	0	2.51e-11
43	120052	P	43	120052	-3	3.18e-11
32	30309	D	32	30325	0	4.01e-10
32	38158	P	32	38158	0	4.01e-10
32	38373	P	32	38415	0	4.01e-10
41	40291	D	41	42515	-3	4.4e-10
31	29625	P	31	29677	0	1.6e-09
31	59550	D	31	59580	0	1.6e-09
39	130576	P	39	130576	-3	6.04e-09
37	40315	D	37	42539	-3	8.21e-08
36	31822	D	36	31851	-3	3.02e-07
30	74447	D	30	74466	-1	5.77e-07
32	5927	P	32	5927	-2	1.79e-06
34	47899	D	34	48566	-3	4.05e-06
31	1404	D	31	127535	-2	6.71e-06
31	66401	P	31	66456	-2	6.71e-06
30	33951	P	30	33955	-2	2.51e-05
30	47871	P	30	47873	-2	2.51e-05
30	47883	D	30	48577	-2	2.51e-05
30	53219	D	30	53243	-2	2.51e-05
30	70817	D	30	70838	-2	2.51e-05
30	119447	P	30	119447	-2	2.51e-05
30	121488	P	30	121488	-2	2.51e-05
32	14034	P	32	14042	-3	5.37e-05
32	70827	D	32	70848	-3	5.37e-05
31	7622	P	31	46776	-3	0.000195
31	49494	P	31	49494	-3	0.000195
30	3959	P	30	3961	-3	0.000703
30	9160	D	30	38057	-3	0.000703
30	47885	D	30	61966	-3	0.000703
30	47909	D	30	48576	-3	0.000703
30	80780	P	30	80792	-3	0.000703
30	92393	D	30	92414	-3	0.000703
30	92393	P	30	156752	-3	0.000703
30	92414	P	30	156773	-3	0.000703

[truncated: 16 more sheets: C.wenyujin, C. rosesana, C. zanthorrhiza, C. sp.2, C. aromatica, Z.spectabile, Z.officinale, A.krervanh, A.compactum, W.longiligularis, W.villosa, K.galanga, K.elegans, A.oxyphylla , S.involucratus, L.tsaoko]
