# Supplementary material for: The Complete Chloroplast Genome Sequences of 14 Curcuma Species: Insights Into Genome Evolution and Phylogenetic Relationships Within Zingiberales
Source: Front Genet. 2020 Jul 23;11:802. doi: 10.3389/fgene.2020.00802 (PMC7396571; doi:10.3389/fgene.2020.00802)
Supplement: TABLE S1 — Complete chloroplast genomes for 11 Zingiberaceae specie. [file Data_Sheet_1.zip › Supplementary Table 7.XLSX]

## Sheet: ssr_count
	Table S7 The comparison of SSRs among 25 Zingiberaceae species
	sample	Mononucleotide	Dinucleotide	Trinucleotide	Tetranucleotide	Pentanucleotide	Hexanucleotide	Total
	C. sichuanensis	55	6	3	0	1	0	65
	C. elata	58	6	3	0	3	0	70
	C. yunnanensis	55	6	3	0	1	0	65
	C. phaeocaulis	59	3	3	0	2	0	67
	C. flaviflora	35	2	6	0	3	7	53
	C. alismatifolia	72	3	7	0	3	0	85
	C. longa	55	5	3	0	3	0	66
	C. amarissima	54	6	3	0	2	0	65
	C. sp.1	55	5	3	0	3	0	66
	C.wenyujin	58	3	3	0	2	0	66
	C. rosesana	55	5	3	0	3	0	66
	C. zanthorrhiza	56	5	3	0	1	2	67
	C. sp.2	55	6	3	0	1	0	65
	C. aromatica	58	6	3	0	3	0	70
	Z.spectabile	27	0	4	0	2	0	33
	A.oxyphylla	60	5	4	1	1	0	71
	W.villosa	91	2	7	0	3	5	108
	Z.officinale	27	1	5	0	2	0	35
	W.longiligularis	90	5	6	0	5	2	108
	A.compactum	62	2	9	0	6	2	81
	K.galanga	46	0	6	2	3	1	58
	K.elegans	51	0	7	3	1	0	62
	A.krervanh	55	2	8	0	4	2	71
	S.involucratus	63	3	5	2	4	0	77
	L.tsaoko	72	6	4	1	1	0	84
	sample	A	C	T	G	AT	TA	AAT	TCT	TTC	ATT	TAA	TTA	GGA	AGA	ATA	GCT	TAT	TTTA	ATAA	TATT	ATTT	AATA	CATA	AATAA	ATATA	ATTAT	CCCTA	TTTAT	TCAAA	TTTGA	AGTAA	TCTTT	TTAAT	AATCA	TTAAA	TTCTA	TATTA	ATATT	CCCAA	TGCCA	ACAAAA	ATAATG	CTTGTA	GTAAAT	TCTATA	TTATAT	ATATAA	TTTTTG
	C. sichuanensis	24	2	29	0	6	0	1	1	1	0	0	0	0	0	0	0	0	0	0	0	0	0	0	1	0	0	0	0	0	0	0	0	0	0	0	0	0	0	0	0	0	0	0	0	0	0	0	0
	C. elata	28	0	30	0	5	1	1	1	1	0	0	0	0	0	0	0	0	0	0	0	0	0	0	1	1	1	0	0	0	0	0	0	0	0	0	0	0	0	0	0	0	0	0	0	0	0	0	0
	C. yunnanensis	24	2	29	0	6	0	1	1	1	0	0	0	0	0	0	0	0	0	0	0	0	0	0	1	0	0	0	0	0	0	0	0	0	0	0	0	0	0	0	0	0	0	0	0	0	0	0	0
	C. phaeocaulis	26	2	31	0	2	1	1	1	1	0	0	0	0	0	0	0	0	0	0	0	0	0	0	1	1	0	0	0	0	0	0	0	0	0	0	0	0	0	0	0	0	0	0	0	0	0	0	0
	C. flaviflora	15	0	20	0	1	1	1	1	1	1	1	1	0	0	0	0	0	0	0	0	0	0	0	1	0	0	1	1	0	0	0	0	0	0	0	0	0	0	0	0	1	1	1	1	1	2	0	0
	C. alismatifolia	30	1	41	0	3	0	2	1	2	0	0	1	1	0	0	0	0	0	0	0	0	0	0	0	1	0	0	0	1	1	0	0	0	0	0	0	0	0	0	0	0	0	0	0	0	0	0	0
	C. longa	25	2	28	0	4	1	1	1	1	0	0	0	0	0	0	0	0	0	0	0	0	0	0	1	1	0	0	0	0	0	1	0	0	0	0	0	0	0	0	0	0	0	0	0	0	0	0	0
	C. amarissima	24	1	29	0	5	1	1	1	1	0	0	0	0	0	0	0	0	0	0	0	0	0	0	1	1	0	0	0	0	0	0	0	0	0	0	0	0	0	0	0	0	0	0	0	0	0	0	0
	C. sp.1	25	2	28	0	4	1	1	1	1	0	0	0	0	0	0	0	0	0	0	0	0	0	0	1	1	0	0	0	0	0	1	0	0	0	0	0	0	0	0	0	0	0	0	0	0	0	0	0
	C.wenyujin	25	2	31	0	2	1	1	1	1	0	0	0	0	0	0	0	0	0	0	0	0	0	0	1	1	0	0	0	0	0	0	0	0	0	0	0	0	0	0	0	0	0	0	0	0	0	0	0
	C. rosesana	25	2	28	0	4	1	1	1	1	0	0	0	0	0	0	0	0	0	0	0	0	0	0	1	1	0	0	0	0	0	1	0	0	0	0	0	0	0	0	0	0	0	0	0	0	0	0	0
	C. zanthorrhiza	25	2	29	0	5	0	1	1	1	0	0	0	0	0	0	0	0	0	0	0	0	0	0	1	0	0	0	0	0	0	0	0	0	0	0	0	0	0	0	0	0	0	0	0	0	0	1	1
	C. sp.2	24	2	29	0	6	0	1	1	1	0	0	0	0	0	0	0	0	0	0	0	0	0	0	1	0	0	0	0	0	0	0	0	0	0	0	0	0	0	0	0	0	0	0	0	0	0	0	0
	C. aromatica	28	0	30	0	5	1	1	1	1	0	0	0	0	0	0	0	0	0	0	0	0	0	0	1	1	1	0	0	0	0	0	0	0	0	0	0	0	0	0	0	0	0	0	0	0	0	0	0
	Z.spectabile	9	1	17	0	0	0	1	1	0	0	1	1	0	0	0	0	0	0	0	0	0	0	0	1	0	0	0	0	0	0	0	1	0	0	0	0	0	0	0	0	0	0	0	0	0	0	0	0
	A.oxyphylla	24	1	35	0	3	2	0	1	1	0	0	0	1	1	0	0	0	1	0	0	0	0	0	0	0	0	0	0	0	0	0	0	1	0	0	0	0	0	0	0	0	0	0	0	0	0	0	0
	W.villosa	41	0	50	0	1	1	0	1	1	0	1	0	1	1	1	1	0	0	0	0	0	0	0	0	1	0	0	0	0	0	0	0	0	1	1	0	0	0	0	0	0	0	0	0	0	0	0	0
	Z.officinale	10	0	17	0	1	0	2	1	0	0	1	1	0	0	0	0	0	0	0	0	0	0	0	1	0	0	0	0	0	0	0	0	0	0	0	1	0	0	0	0	0	0	0	0	0	0	0	0
	W.longiligularis	42	0	48	0	1	4	0	1	1	0	0	0	1	1	1	1	0	0	0	0	0	0	0	1	1	0	0	1	0	0	0	0	0	1	1	0	0	0	0	0	0	0	0	0	0	0	0	0
	A.compactum	25	0	37	0	2	0	0	1	1	0	0	2	1	1	1	1	1	0	0	0	0	0	0	1	1	0	0	1	0	1	0	0	0	0	1	0	1	0	0	0	0	0	0	0	0	0	0	0
	K.galanga	18	2	24	2	0	0	2	1	1	0	0	0	1	0	0	0	1	0	1	1	0	0	0	1	0	0	0	0	0	0	0	0	0	0	0	0	0	1	1	0	0	0	0	0	0	0	0	0
	K.elegans	19	1	29	2	0	0	2	1	1	0	0	1	1	0	0	0	1	0	1	1	1	0	0	1	0	0	0	0	0	0	0	0	0	0	0	0	0	0	0	0	0	0	0	0	0	0	0	0
	A.krervanh	24	0	30	1	2	0	0	1	1	0	0	1	1	1	1	1	1	0	0	0	0	0	0	1	0	0	0	1	0	1	0	0	0	0	1	0	0	0	0	0	0	0	0	0	0	0	0	0
	S.involucratus	28	2	32	1	3	0	1	1	1	0	0	1	1	0	0	0	0	0	0	0	0	2	0	0	1	0	0	0	0	0	0	0	0	0	1	0	1	0	0	1	0	0	0	0	0	0	0	0
	L.tsaoko	26	3	43	0	3	3	0	1	2	0	0	0	1	0	0	0	0	0	0	0	0	0	1	0	0	0	0	0	0	0	0	0	0	0	1	0	0	0	0	0	0	0	0	0	0	0	0	0
	sample	LSC	SSC	IR
	C. sichuanensis	43	11	3
	C. elata	48	11	3
	C. yunnanensis	43	11	3
	C. phaeocaulis	47	9	4
	C. flaviflora	36	9	2
	C. alismatifolia	60	13	3
	C. longa	42	11	3
	C. amarissima	43	12	3
	C. sp.1	42	11	3
	C.wenyujin	46	9	4
	C. rosesana	42	11	3
	C. zanthorrhiza	42	11	3
	C. sp.2	43	11	3
	C. aromatica	48	11	3
	Z.spectabile	21	3	3
	A.oxyphylla	46	9	4
	W.villosa	73	12	5
	Z.officinale	24	6	2
	W.longiligularis	73	12	3
	A.compactum	54	8	2
	K.galanga	41	6	2
	K.elegans	43	7	2
	A.krervanh	49	9	2
	S.involucratus	54	10	2
	L.tsaoko	52	11	4
	sample	intergenic regions	protein-coding genes	introns
	C. sichuanensis	39	20	10
	C. elata	42	22	12
	C. yunnanensis	39	20	10
	C. phaeocaulis	40	22	12
	C. flaviflora	32	17	7
	C. alismatifolia	51	29	16
	C. longa	39	19	9
	C. amarissima	41	19	9
	C. sp.1	39	19	9
	C.wenyujin	39	22	12
	C. rosesana	39	19	9
	C. zanthorrhiza	37	21	11
	C. sp.2	39	20	10
	C. aromatica	42	22	12
	Z.spectabile	17	12	4
	A.oxyphylla	42	20	9
	W.villosa	61	34	18
	Z.officinale	18	16	8
	W.longiligularis	68	24	14
	A.compactum	46	21	12
	K.galanga	32	21	11
	K.elegans	38	19	10
	A.krervanh	48	15	7
	S.involucratus	48	22	11
	L.tsaoko	50	21	9
[truncated: 6 more columns]

## Sheet: C. sichuanensis
repeat motif	repeat	start	end	location	Genome region	Length of SSR(bp)	regions	partition
A	10	1410	1419	psbA--trnK-UUU	1188-1434	10	Intergeni	LSC
A	12	3652	3663	matK--rps16	3298-4892	12	Intergeni	LSC
T	10	5542	5551	rps16	4892-5878	10	Intron	LSC
A	11	6159	6169	rps16--trnQ-UUG	5879-6282	11	Intergeni	LSC
C	14	6408	6421	trnQ-UUG--psbK	6355-6698	14	Intergeni	LSC
T	58	11798	11855	atpF	11102-12481	58	Intron	LSC
T	11	12573	12583	atpF--atpH	12482-12993	11	Intergeni	LSC
A	11	13557	13567	atpH--atpI	13240-14649	11	Intergeni	LSC
A	10	14238	14247	atpH--atpI	13240-14649	10	Intergeni	LSC
A	13	14619	14631	atpH--atpI	13240-14649	13	Intergeni	LSC
T	13	16403	16415	rps2--rpoC2	16388-16648	13	Intergeni	LSC
T	117	18540	18656	rpoC2	16648-20776	117	coding	LSC
A	10	18788	18797	rpoC2	16648-20776	10	coding	LSC
A	11	27487	27497	rpoB--trnC-GCA	27030-28076	11	Intergeni	LSC
A	14	27969	27982	rpoB--trnC-GCA	27030-28076	14	Intergeni	LSC
T	11	30542	30552	psbM--trnD-GUC	30535-31609	11	Intergeni	LSC
T	18	32500	32517	trnE-UUC--trnT-GGU	32330-33190	18	Intergeni	LSC
TCT	52	33827	33878	trnT-GGU--psbD	33263-34541	52	Intergeni	LSC
T	15	34264	34278	trnT-GGU--psbD	33263-34541	15	Intergeni	LSC
AT	18	37331	37348	trnS-UGA--psbZ	37213-37566	18	Intergeni	LSC
A	10	37980	37989	psbZ--trnG-GCC	37756-37990	10	Intergeni	LSC
C	10	38186	38195	trnG-GCC--trnfM-CAU	38062-38239	10	Intergeni	LSC
T	11	38683	38693	rps14	38470-38773	11	coding	LSC
T	10	43487	43496	psaA--ycf3	43406-44031	10	Intergeni	LSC
A	12	45905	45916	ycf3	44031-46054	12	Intron	LSC
AT	18	47890	47907	rps4--trnT-UGU	47658-48137	18	Intergeni	LSC
A	11	48724	48734	trnT-UGU--trnL-UAA	48211-49352	11	Intergeni	LSC
AT	16	49195	49210	trnT-UGU--trnL-UAA	48211-49352	16	Intergeni	LSC
A	11	49517	49527	trnL-UAA	49352-49971	11	Intron	LSC
T	10	50803	50812	trnF-GAA--ndhJ	50371-50950	10	Intergeni	LSC
AT	16	53028	53043	ndhC--trnV-UAC	52644-54084	16	Intergeni	LSC
T	13	57465	57477	atpB--rbcL	57077-57884	13	Intergeni	LSC
T	10	57798	57807	atpB--rbcL	57077-57884	10	Intergeni	LSC
A	12	59447	59458	rbcL--accD	59349-60154	12	Intergeni	LSC
AT	16	61976	61991	accD--psaI	61688-62201	16	Intergeni	LSC
A	10	64681	64690	petA	64676-65639	10	coding	LSC
AT	16	65695	65710	petA--psbJ	65640-66512	16	Intergeni	LSC
T	10	66272	66281	petA--psbJ	65640-66512	10	Intergeni	LSC
TTC	12	70349	70360	psaJ--rpl33	69835-70414	12	Intergeni	LSC
A	10	71128	71137	rps18	70804-71140	10	coding	LSC
AATAA	106	73502	73607	clpP	72731-74858	106	Intron	LSC
A	10	77701	77710	psbH--petB	77673-77796	10	Intergeni	LSC
T	10	78052	78061	petB	77796-79299	10	Intron	LSC
A	10	97924	97933	trnL-CAA--ndhB	97748-98229	10	Intergeni	IR
T	13	102521	102533	rps7--trnV-GAC	101235-104004	13	Intergeni	IR
T	10	114979	114988	rps7--trnV-GAC	101235-104004	10	Intergeni	IR
A	10	119005	119014	ndhF--rpl32	119005-119666	10	Intergeni	SSC
T	10	119656	119665	ndhF--rpl32	119005-119666	10	Intergeni	SSC
A	15	120386	120400	rpl32--trnL-UAG	119841-120687	15	Intergeni	SSC
A	116	127509	127624	ndhA	126658-128825	116	Intron	SSC
T	10	127734	127743	ndhA	126658-128825	10	Intron	SSC
T	10	127855	127864	ndhA	126658-128825	10	Intron	SSC
T	11	130487	130497	rps15--ycf1	130384-130820	11	Intergeni	SSC
T	12	131229	131240	ycf1	130820-136268	12	coding	SSC
T	12	131765	131776	ycf1	130820-136268	12	coding	SSC
T	12	131898	131909	ycf1	130820-136268	12	coding	SSC
A	10	134159	134168	ycf1	130820-136268	10	coding	SSC
A	13	146614	146626	trnV-GAC--rps7	145143-147912	13	Intergeni	SSC
T	10	151214	151223	ndhB--trnL-CAA	150918-151399	10	Intergeni	SSC

## Sheet: C. elata
repeat motif	repeat	start	end	location	Genome region	Length of SSR(bp)	regions	partition
A	10	1450	1459	psbA--trnK-UUU	1188-1474	10	Intergeni	LSC
A	14	3684	3697	matK--rps16	3338-4931	14	Intergeni	LSC
A	10	4437	4446	matK--rps16	3338-4931	10	Intergeni	LSC
T	49	5580	5628	rps16	4931-5920	49	Intron	LSC
A	10	6201	6210	rps16--trnQ-UUG	5921-6323	10	Intergeni	LSC
A	11	6457	6467	trnQ-UUG--psbK	6396-6735	11	Intergeni	LSC
T	58	11817	11874	atpF	11107-12494	58	Intron	LSC
A	11	13546	13556	atpH--atpI	13229-14639	11	Intergeni	LSC
A	10	14227	14236	atpH--atpI	13229-14639	10	Intergeni	LSC
A	14	14608	14621	atpH--atpI	13229-14639	14	Intergeni	LSC
T	16	16393	16408	rps2--rpoC2	16378-16641	16	Intergeni	LSC
T	117	18533	18649	rpoC2	16641-20769	117	coding	LSC
A	10	18781	18790	rpoC2	16641-20769	10	coding	LSC
A	121	27480	27600	rpoB--trnC-GCA	27023-28105	121	Intergeni	LSC
A	12	27792	27803	rpoB--trnC-GCA	27023-28105	12	Intergeni	LSC
A	11	28002	28012	rpoB--trnC-GCA	27023-28105	11	Intergeni	LSC
A	11	28712	28722	trnC-GCA--petN	28177-29014	11	Intergeni	LSC
T	11	30574	30584	psbM--trnD-GUC	30567-31641	11	Intergeni	LSC
T	18	32532	32549	trnE-UUC--trnT-GGU	32362-33222	18	Intergeni	LSC
TCT	12	33863	33874	trnT-GGU--psbD	33295-34574	12	Intergeni	LSC
T	13	34299	34311	trnT-GGU--psbD	33295-34574	13	Intergeni	LSC
AT	18	37364	37381	trnS-UGA--psbZ	37246-37599	18	Intergeni	LSC
A	11	38224	38234	trnG-GCC--trnfM-CAU	38091-38269	11	Intergeni	LSC
T	11	38713	38723	rps14	38500-38803	11	coding	LSC
T	11	43517	43527	psaA--ycf3	43436-44062	11	Intergeni	LSC
A	12	45936	45947	ycf3	44062-46085	12	Intron	LSC
AT	18	47903	47920	rps4--trnT-UGU	47689-48185	18	Intergeni	LSC
A	11	48772	48782	trnT-UGU--trnL-UAA	48259-49404	11	Intergeni	LSC
AT	20	49243	49262	trnT-UGU--trnL-UAA	48259-49404	20	Intergeni	LSC
A	10	49569	49578	trnL-UAA	49404-50027	10	Intron	LSC
ATTAT	15	49749	49763	trnL-UAA	49404-50027	15	Intron	LSC
T	10	50859	50868	trnF-GAA--ndhJ	50427-51006	10	Intergeni	LSC
AT	16	53062	53077	ndhC--trnV-UAC	52700-54113	16	Intergeni	LSC
T	16	57494	57509	atpB--rbcL	57106-57917	16	Intergeni	LSC
T	11	57830	57840	atpB--rbcL	57106-57917	11	Intergeni	LSC
A	12	59480	59491	rbcL--accD	59382-60187	12	Intergeni	LSC
AT	16	62009	62024	accD--psaI	61721-62228	16	Intergeni	LSC
A	10	64708	64717	petA	64703-65666	10	coding	LSC
T	10	66297	66306	petA--psbJ	65667-66537	10	Intergeni	LSC
T	10	69008	69017	petG--trnW-CCA	68931-69059	10	Intergeni	LSC
TTC	12	70375	70386	psaJ--rpl33	69861-70439	12	Intergeni	LSC
A	10	71153	71162	rps18	70829-71165	10	coding	LSC
TA	16	72599	72614	rps18	70829-71165	16	Intergeni	LSC
A	10	73076	73085	clpP	72758-74886	10	Intron	LSC
AATAA	15	73530	73544	clpP	72758-74886	15	Intron	LSC
A	10	77729	77738	psbH--petB	77701-77824	10	Intergeni	LSC
T	10	78080	78089	petB	77824-79327	10	Intron	LSC
T	10	87032	87041	rpl22--rps19	86992-87166	10	Intergeni	LSC
A	10	97948	97957	trnL-CAA--ndhB	97772-98253	10	Intergeni	IR
T	14	102545	102558	rps7--trnV-GAC	101259-104029	14	Intergeni	IR
T	10	115004	115013	rps7--trnV-GAC	101259-104029	10	Intergeni	IR
A	10	119030	119039	ndhF--rpl32	119030-119688	10	Intergeni	SSC
T	12	119676	119687	ndhF--rpl32	119030-119688	12	Intergeni	SSC
T	74	120352	120425	rpl32--trnL-UAG	119863-120712	74	Intergeni	SSC
A	116	127534	127649	ndhA	126683-128859	116	Intron	SSC
T	10	127759	127768	ndhA	126683-128859	10	Intron	SSC
T	10	127889	127898	ndhA	126683-128859	10	Intron	SSC
T	10	130525	130534	rps15--ycf1	130418-130857	10	Intergeni	SSC
T	12	131266	131277	ycf1	130857-136305	12	coding	SSC
T	12	131802	131813	ycf1	130857-136305	12	coding	SSC
T	12	131935	131946	ycf1	130857-136305	12	coding	SSC
A	10	134196	134205	ycf1	130857-136305	10	coding	SSC
A	14	146651	146664	trnV-GAC--rps7	145180-147950	14	Intergeni	SSC
T	10	151252	151261	ndhB--trnL-CAA	150956-151437	10	Intergeni	SSC

## Sheet: C. yunnanensis
repeat motif	repeat	start	end	location	Genome region	Length of SSR(bp)	regions	partition
A	10	1410	1419	psbA--trnK-UUU	1188-1434	10	Intergeni	LSC
A	12	3652	3663	matK--rps16	3298-4892	12	Intergeni	LSC
T	10	5542	5551	rps16	4892-5878	10	Intron	LSC
A	11	6159	6169	rps16--trnQ-UUG	5879-6282	11	Intergeni	LSC
C	14	6408	6421	trnQ-UUG--psbK	6355-6698	14	Intergeni	LSC
T	58	11798	11855	atpF	11102-12481	58	Intron	LSC
T	11	12573	12583	atpF--atpH	12482-12993	11	Intergeni	LSC
A	11	13557	13567	atpH--atpI	13240-14649	11	Intergeni	LSC
A	10	14238	14247	atpH--atpI	13240-14649	10	Intergeni	LSC
A	13	14619	14631	atpH--atpI	13240-14649	13	Intergeni	LSC
T	13	16403	16415	rps2--rpoC2	16388-16648	13	Intergeni	LSC
T	117	18540	18656	rpoC2	16648-20776	117	coding	LSC
A	10	18788	18797	rpoC2	16648-20776	10	coding	LSC
A	11	27487	27497	rpoB--trnC-GCA	27030-28076	11	Intergeni	LSC
A	14	27969	27982	rpoB--trnC-GCA	27030-28076	14	Intergeni	LSC
T	11	30542	30552	psbM--trnD-GUC	30535-31609	11	Intergeni	LSC
T	18	32500	32517	trnE-UUC--trnT-GGU	32330-33190	18	Intergeni	LSC
TCT	52	33827	33878	trnT-GGU--psbD	33263-34541	52	Intergeni	LSC
T	15	34264	34278	trnT-GGU--psbD	33263-34541	15	Intergeni	LSC
AT	18	37331	37348	trnS-UGA--psbZ	37213-37566	18	Intergeni	LSC
A	10	37980	37989	psbZ--trnG-GCC	37756-37990	10	Intergeni	LSC
C	10	38186	38195	trnG-GCC--trnfM-CAU	38062-38239	10	Intergeni	LSC
T	11	38683	38693	rps14	38470-38773	11	coding	LSC
T	10	43487	43496	psaA--ycf3	43406-44031	10	Intergeni	LSC
A	12	45905	45916	ycf3	44031-46054	12	Intron	LSC
AT	18	47890	47907	rps4--trnT-UGU	47658-48137	18	Intergeni	LSC
A	11	48724	48734	trnT-UGU--trnL-UAA	48211-49352	11	Intergeni	LSC
AT	16	49195	49210	trnT-UGU--trnL-UAA	48211-49352	16	Intergeni	LSC
A	11	49517	49527	trnL-UAA	49352-49971	11	Intron	LSC
T	10	50803	50812	trnF-GAA--ndhJ	50371-50950	10	Intergeni	LSC
AT	16	53028	53043	ndhC--trnV-UAC	52644-54084	16	Intergeni	LSC
T	13	57465	57477	atpB--rbcL	57077-57884	13	Intergeni	LSC
T	10	57798	57807	atpB--rbcL	57077-57884	10	Intergeni	LSC
A	12	59447	59458	rbcL--accD	59349-60154	12	Intergeni	LSC
AT	16	61976	61991	accD--psaI	61688-62201	16	Intergeni	LSC
A	10	64681	64690	petA	64676-65639	10	coding	LSC
AT	16	65695	65710	petA--psbJ	65640-66512	16	Intergeni	LSC
T	10	66272	66281	petA--psbJ	65640-66512	10	Intergeni	LSC
TTC	12	70349	70360	psaJ--rpl33	69835-70414	12	Intergeni	LSC
A	10	71128	71137	rps18	70804-71140	10	coding	LSC
AATAA	106	73502	73607	clpP	72731-74858	106	Intron	LSC
A	10	77701	77710	psbH--petB	77673-77796	10	Intergeni	LSC
T	10	78052	78061	petB	77796-79299	10	Intron	LSC
A	10	97924	97933	trnL-CAA--ndhB	97748-98229	10	Intergeni	IR
T	13	102521	102533	rps7--trnV-GAC	101235-104004	13	Intergeni	IR
T	10	114979	114988	rps7--trnV-GAC	101235-104004	10	Intergeni	IR
A	10	119005	119014	ndhF--rpl32	119005-119666	10	Intergeni	SSC
T	10	119656	119665	ndhF--rpl32	119005-119666	10	Intergeni	SSC
A	15	120386	120400	rpl32--trnL-UAG	119841-120687	15	Intergeni	SSC
A	116	127509	127624	ndhA	126658-128825	116	Intron	SSC
T	10	127734	127743	ndhA	126658-128825	10	Intron	SSC
T	10	127855	127864	ndhA	126658-128825	10	Intron	SSC
T	11	130487	130497	rps15--ycf1	130384-130820	11	Intergeni	SSC
T	12	131229	131240	ycf1	130820-136268	12	coding	SSC
T	12	131765	131776	ycf1	130820-136268	12	coding	SSC
T	12	131898	131909	ycf1	130820-136268	12	coding	SSC
A	10	134159	134168	ycf1	130820-136268	10	coding	SSC
A	13	146614	146626	trnV-GAC--rps7	145143-147912	13	Intergeni	SSC
T	10	151214	151223	ndhB--trnL-CAA	150918-151399	10	Intergeni	SSC

## Sheet: C. phaeocaulis
repeat motif	repeat	start	end	location	Genome region	Length of SSR(bp)	regions	partition
A	10	1450	1459	psbA--trnK-UUU	1188-1474	10	Intergeni	LSC
A	16	3684	3699	matK--rps16	3338-4931	16	Intergeni	LSC
A	10	4437	4446	matK--rps16	3338-4931	10	Intergeni	LSC
A	10	5218	5227	rps16	4931-5917	10	Intron	LSC
T	10	5581	5590	rps16	4931-5917	10	Intron	LSC
A	10	5934	5943	rps16--trnQ-UUG	5918-6305	10	Intergeni	LSC
C	22	6431	6452	trnQ-UUG--psbK	6378-6720	22	Intergeni	LSC
T	10	7589	7598	psbI--trnS-GGA	7511-7646	10	Intergeni	LSC
T	59	11816	11874	atpF	11106-12494	59	Intron	LSC
A	11	13546	13556	atpH--atpI	13229-14639	11	Intergeni	LSC
A	10	14227	14236	atpH--atpI	13229-14639	10	Intergeni	LSC
A	14	14608	14621	atpH--atpI	13229-14639	14	Intergeni	LSC
T	13	16393	16405	rps2--rpoC2	16378-16638	13	Intergeni	LSC
T	117	18530	18646	rpoC2	16638-20766	117	coding	LSC
A	10	18778	18787	rpoC2	16638-20766	10	coding	LSC
ATATA	15	27562	27576	rpoB--trnC-GCA	26999-28085	15	Intergeni	LSC
A	11	27773	27783	rpoB--trnC-GCA	26999-28085	11	Intergeni	LSC
A	10	27982	27991	rpoB--trnC-GCA	26999-28085	10	Intergeni	LSC
A	11	28692	28702	trnC-GCA--petN	28157-28994	11	Intergeni	LSC
T	11	30537	30547	psbM--trnD-GUC	30530-31604	11	Intergeni	LSC
T	17	32495	32511	trnE-UUC--trnT-GGU	32325-33184	17	Intergeni	LSC
TCT	12	33825	33836	trnT-GGU--psbD	33257-34537	12	Intergeni	LSC
T	14	34261	34274	trnT-GGU--psbD	33257-34537	14	Intergeni	LSC
AT	16	37327	37342	trnS-UGA--psbZ	37209-37560	16	Intergeni	LSC
C	10	38179	38188	trnG-GCC--trnfM-CAU	38055-38232	10	Intergeni	LSC
T	11	38676	38686	rps14	38463-38766	11	coding	LSC
T	11	43480	43490	psaA--ycf3	43399-44017	11	Intergeni	LSC
A	11	45891	45901	ycf3	44017-46039	11	Intron	LSC
A	10	48699	48708	trnT-UGU--trnL-UAA	48186-49326	10	Intergeni	LSC
AT	16	49169	49184	trnT-UGU--trnL-UAA	48186-49326	16	Intergeni	LSC
A	10	49491	49500	trnL-UAA	49326-49944	10	Intron	LSC
T	11	49983	49993	trnL-UAA--trnF-GAA	49945-50272	11	Intergeni	LSC
T	11	50594	50604	trnF-GAA--ndhJ	50346-50927	11	Intergeni	LSC
T	10	50780	50789	trnF-GAA--ndhJ	50346-50927	10	Intergeni	LSC
T	10	57238	57247	atpB--rbcL	57019-57829	10	Intergeni	LSC
T	16	57408	57423	atpB--rbcL	57019-57829	16	Intergeni	LSC
A	12	59392	59403	rbcL--accD	59294-60099	12	Intergeni	LSC
A	10	64618	64627	petA	64613-65576	10	coding	LSC
T	11	68892	68902	petG--trnW-CCA	68815-68944	11	Intergeni	LSC
TTC	12	70259	70270	psaJ--rpl33	69745-70323	12	Intergeni	LSC
A	10	71037	71046	rps18	70713-71049	10	coding	LSC
TA	16	72483	72498	rps18	70713-71049	16	Intergeni	LSC
A	10	72960	72969	clpP	72642-74772	10	Intron	LSC
AATAA	107	73414	73520	clpP	72642-74772	107	Intron	LSC
A	10	77615	77624	psbH--petB	77587-77710	10	Intergeni	LSC
T	10	77966	77975	petB	77710-79213	10	Intron	LSC
T	10	86918	86927	rpl22--rps19	86878-87052	10	Intergeni	LSC
A	10	97834	97843	trnL-CAA--ndhB	97658-98139	10	Intergeni	IR
T	14	102431	102444	rps7--trnV-GAC	101145-103915	14	Intergeni	IR
T	10	114856	114865	rps7--trnV-GAC	101145-103915	10	Intergeni	IR
A	10	118908	118917	ndhF--rpl32	118908-119565	10	Intergeni	IR
T	116	119449	119564	ndhF--rpl32	118908-119565	116	Intergeni	SSC
A	14	120304	120317	rpl32--trnL-UAG	119740-120604	14	Intergeni	SSC
T	10	127530	127539	ndhA	126575-128754	10	Intron	SSC
T	11	127649	127659	ndhA	126575-128754	11	Intron	SSC
T	22	127772	127793	ndhA	126575-128754	22	Intron	SSC
T	12	131160	131171	ycf1	130751-136199	12	coding	SSC
T	12	131696	131707	ycf1	130751-136199	12	coding	SSC
T	12	131829	131840	ycf1	130751-136199	12	coding	SSC
A	10	134090	134099	ycf1	130751-136199	10	coding	SSC
A	14	146511	146524	trnV-GAC--rps7	145040-147810	14	Intergeni	SSC
T	10	151112	151121	ndhB--trnL-CAA	150816-151297	10	Intergeni	SSC

## Sheet: C. flaviflora
repeat motif	repeat	start	end	location	Genome region	Length of SSR(bp)	regions	partition
AAT	12	3442	3453	matK--rps16	3320-4961	12	Intergeni	LSC
GTAAAT	18	4842	4859	matK--rps16	3320-4961	18	Intergeni	LSC
T	10	12668	12677	atpF	11978-13339	10	Intron	LSC
T	13	13431	13443	atpF--atpH	13340-13846	13	Intergeni	LSC
A	10	15067	15076	atpH--atpI	14093-15485	10	Intergeni	LSC
T	10	15318	15327	atpH--atpI	14093-15485	10	Intergeni	LSC
A	11	15457	15467	atpH--atpI	14093-15485	11	Intergeni	LSC
T	11	17212	17222	rps2--rpoC2	17191-17456	11	Intergeni	LSC
T	117	19357	19473	rpoC2	17456-21593	117	coding	LSC
A	10	19605	19614	rpoC2	17456-21593	10	coding	LSC
ATT	12	27860	27871	rpoB--trnC-GCA	27825-28919	12	Intergeni	LSC
A	14	28645	28658	rpoB--trnC-GCA	27825-28919	14	Intergeni	LSC
A	13	28813	28825	rpoB--trnC-GCA	27825-28919	13	Intergeni	LSC
A	12	30897	30908	petN--psbM	29935-31224	12	Intergeni	LSC
TCTATA	18	31594	31611	psbM--trnD-GUC	31330-32401	18	Intergeni	LSC
T	10	33297	33306	trnE-UUC--trnT-GGU	33123-33951	10	Intergeni	LSC
TCT	12	34586	34597	trnT-GGU--psbD	34024-35298	12	Intergeni	LSC
TA	20	38266	38285	trnS-UGA--psbZ	37978-38348	20	Intergeni	LSC
T	11	39469	39479	rps14	39256-39559	11	coding	LSC
A	11	49471	49481	trnT-UGU--trnL-UAA	48958-50097	11	Intergeni	LSC
AT	16	49940	49955	trnT-UGU--trnL-UAA	48958-50097	16	Intergeni	LSC
T	13	51363	51375	trnF-GAA--ndhJ	51115-51710	13	Intergeni	LSC
ACAAAA	18	54037	54054	ndhC--trnV-UAC	53403-54819	18	Intergeni	LSC
A	10	60191	60200	rbcL--accD	60093-60861	10	Intergeni	LSC
ATAATG	18	68731	68748	psbE--petL	67989-69223	18	Intergeni	LSC
T	10	69684	69693	petG--trnW-CCA	69607-69735	10	Intergeni	LSC
TTC	12	71040	71051	psaJ--rpl33	70536-71104	12	Intergeni	LSC
A	10	71816	71825	rps18	71492-71828	10	coding	LSC
T	13	71984	71996	rps18--rpl20	71829-72027	13	Intergeni	LSC
AATAA	15	74221	74235	clpP	73460-75568	15	Intron	LSC
T	12	75061	75072	clpP	73460-75568	12	Intron	LSC
TTTAT	15	75653	75667	clpP--psbB	75569-76055	15	Intergeni	LSC
TTATAT	39	77702	77740	psbB--psbT	77583-77811	39	Intergeni	LSC
CCCTA	15	77952	77966	psbT--psbN	77920-77988	15	Intergeni	LSC
A	14	78491	78504	psbH--petB	78463-78590	14	Intergeni	LSC
A	15	79122	79136	petB	78590-80098	15	Intron	LSC
T	14	103354	103367	rps7--trnV-GAC	102068-104876	14	Intergeni	IR
T	10	115862	115871	rps7--trnV-GAC	102068-104876	10	Intergeni	IR
CTTGTA	29	120231	120259	ndhF--rpl32	119921-120601	29	Intergeni	SSC
A	11	126632	126642	ndhG--ndhI	126614-126988	11	Intergeni	SSC
A	10	128481	128490	ndhA	127624-129788	10	Intron	SSC
T	12	128816	128827	ndhA	127624-129788	12	Intron	SSC
TTA	24	131427	131450	rps15--ycf1	131355-131792	24	Intergeni	SSC
T	12	132201	132212	ycf1	131792-137243	12	coding	SSC
T	12	132737	132748	ycf1	131792-137243	12	coding	SSC
T	12	132870	132881	ycf1	131792-137243	12	coding	SSC
T	10	133037	133046	ycf1	131792-137243	10	coding	SSC
A	10	135134	135143	ycf1	131792-137243	10	coding	SSC
A	14	147619	147632	trnV-GAC--rps7	146129-148918	14	Intergeni	SSC

## Sheet: C. alismatifolia
repeat motif	repeat	start	end	location	Genome region	Length of SSR(bp)	regions	partition
A	10	1416	1425	psbA--trnK-UUU	1188-1440	10	Intergeni	LSC
AAT	12	3486	3497	matK--rps16	3366-4979	12	Intergeni	LSC
A	16	3717	3732	matK--rps16	3366-4979	16	Intergeni	LSC
A	10	4361	4370	matK--rps16	3366-4979	10	Intergeni	LSC
A	10	4717	4726	matK--rps16	3366-4979	10	Intergeni	LSC
T	11	4935	4945	matK--rps16	3366-4979	11	Intergeni	LSC
T	10	5701	5710	rps16	4979-6033	10	Intron	LSC
A	11	6045	6055	rps16--trnQ-UUG	6034-6431	11	Intergeni	LSC
A	11	6308	6318	rps16--trnQ-UUG	6034-6431	11	Intergeni	LSC
C	21	6557	6577	trnQ-UUG--psbK	6504-6845	21	Intergeni	LSC
A	14	8792	8805	trnG-UCC	8578-9354	14	Intron	LSC
T	69	11943	12011	atpF	11253-12633	69	Intron	LSC
T	10	12725	12734	atpF--atpH	12634-13121	10	Intergeni	LSC
A	10	14365	14374	atpH--atpI	13368-14776	10	Intergeni	LSC
A	13	14746	14758	atpH--atpI	13368-14776	13	Intergeni	LSC
T	10	15712	15721	atpI--rps2	15521-15782	10	Intergeni	LSC
T	12	16521	16532	rps2--rpoC2	16494-16755	12	Intergeni	LSC
T	117	18662	18778	rpoC2	16755-20898	117	coding	LSC
A	10	18910	18919	rpoC2	16755-20898	10	coding	LSC
TTC	12	20919	20930	rpoC2--rpoC1	20899-21094	12	Intergeni	LSC
ATATA	20	27698	27717	rpoB--trnC-GCA	27157-28222	20	Intergeni	LSC
A	10	28114	28123	rpoB--trnC-GCA	27157-28222	10	Intergeni	LSC
A	13	28484	28496	trnC-GCA--petN	28294-29134	13	Intergeni	LSC
A	10	28834	28843	trnC-GCA--petN	28294-29134	10	Intergeni	LSC
T	11	30283	30293	petN--psbM	29225-30594	11	Intergeni	LSC
T	12	30707	30718	psbM--trnD-GUC	30700-31770	12	Intergeni	LSC
T	16	32660	32675	trnE-UUC--trnT-GGU	32490-33382	16	Intergeni	LSC
TCT	12	34032	34043	trnT-GGU--psbD	33455-34742	12	Intergeni	LSC
T	13	34467	34479	trnT-GGU--psbD	33455-34742	13	Intergeni	LSC
T	10	37207	37216	psbC--trnS-UGA	37174-37321	10	Intergeni	LSC
AT	18	37562	37579	trnS-UGA--psbZ	37414-37803	18	Intergeni	LSC
T	11	38936	38946	rps14	38723-39026	11	coding	LSC
A	17	46158	46174	ycf3	44285-46312	17	Intron	LSC
AT	18	48163	48180	rps4--trnT-UGU	47931-48416	18	Intergeni	LSC
A	11	48956	48966	trnT-UGU--trnL-UAA	48490-49586	11	Intergeni	LSC
A	12	49266	49277	trnT-UGU--trnL-UAA	48490-49586	12	Intergeni	LSC
A	12	49754	49765	trnL-UAA	49586-50209	12	Intron	LSC
T	11	50855	50865	trnF-GAA--ndhJ	50607-51188	11	Intergeni	LSC
T	10	51041	51050	trnF-GAA--ndhJ	50607-51188	10	Intergeni	LSC
AT	18	53268	53285	ndhC--trnV-UAC	52881-54478	18	Intergeni	LSC
A	10	53527	53536	ndhC--trnV-UAC	52881-54478	10	Intergeni	LSC
T	15	57858	57872	atpB--rbcL	57471-58278	15	Intergeni	LSC
A	11	59841	59851	rbcL--accD	59743-60547	11	Intergeni	LSC
T	13	66181	66193	petA--psbJ	66068-66934	13	Intergeni	LSC
T	10	66694	66703	petA--psbJ	66068-66934	10	Intergeni	LSC
T	10	69410	69419	petG--trnW-CCA	69332-69461	10	Intergeni	LSC
T	11	69761	69771	trnP-UGG--psaJ	69762-70127	11	Intergeni	LSC
TTC	12	70770	70781	psaJ--rpl33	70257-70834	12	Intergeni	LSC
A	10	71548	71557	rps18	71224-71560	10	coding	LSC
T	11	71717	71727	rps18--rpl20	71561-71757	11	Intergeni	LSC
A	11	73485	73495	clpP	73170-75269	11	Intron	LSC
T	11	73764	73774	clpP	73170-75269	11	Intron	LSC
A	10	78134	78143	psbH--petB	78107-78236	10	Intergeni	LSC
A	16	78766	78781	petB	78236-79741	16	Intron	LSC
T	10	78915	78924	petB	78236-79741	10	Intron	LSC
A	10	81353	81362	rpoA	81350-82373	10	coding	LSC
GGA	12	83553	83564	infA--rps8	83453-83564	12	Intergeni	LSC
T	19	86035	86053	rpl16	84656-86104	19	Intron	LSC
T	11	87410	87420	rpl22--rps19	87370-87545	11	Intergeni	LSC
A	11	88070	88080	trnH-GUG--rpl2	88050-88097	11	Intergeni	LSC
T	14	102922	102935	rps7--trnV-GAC	101636-104383	14	Intergeni	IR
TTTGA	15	108264	108278	rps7--trnV-GAC	101636-104383	15	Intergeni	IR
T	10	115367	115376	rps7--trnV-GAC	101636-104383	10	Intergeni	IR
T	10	119833	119842	ndhF--rpl32	119505-120198	10	Intergeni	SSC
T	12	120058	120069	ndhF--rpl32	119505-120198	12	Intergeni	SSC
T	11	120188	120198	ndhF--rpl32	119505-120198	11	Intergeni	SSC
T	13	120852	120864	rpl32--trnL-UAG	120373-121207	13	Intergeni	SSC
T	10	125626	125635	ndhE--ndhG	125448-125651	10	Intergeni	SSC
A	10	126405	126414	ndhG--ndhI	126183-126566	10	Intergeni	SSC
A	10	128067	128076	ndhA	127202-129374	10	Intron	SSC
T	14	128401	128414	ndhA	127202-129374	14	Intron	SSC
T	84	130986	131069	rps15--ycf1	130979-131417	84	Intergeni	SSC
T	10	131828	131837	ycf1	131417-136865	10	coding	SSC
T	12	132362	132373	ycf1	131417-136865	12	coding	SSC
T	12	132495	132506	ycf1	131417-136865	12	coding	SSC
T	11	132658	132668	ycf1	131417-136865	11	coding	SSC
A	10	134756	134765	ycf1	131417-136865	10	coding	SSC
TCAAA	15	141854	141868	trnA-UGC	141688-142572	15	Intron	SSC
A	14	147197	147210	trnV-GAC--rps7	145749-148496	14	Intergeni	SSC
T	11	162052	162062	rpl2--trnH-GUG	162035-162082	11	Intergeni	SSC

## Sheet: C. longa
repeat motif	repeat	start	end	location	Genome region	Length of SSR(bp)	regions	partition
A	10	1410	1419	psbA--trnK-UUU	1188-1434	10	Intergeni	LSC
A	11	3648	3658	matK--rps16	3298-4894	11	Intergeni	LSC
A	11	6158	6168	rps16--trnQ-UUG	5878-6281	11	Intergeni	LSC
C	20	6407	6426	trnQ-UUG--psbK	6354-6694	20	Intergeni	LSC
AGTAA	15	7600	7614	psbI--trnS-GGA	7485-7624	15	Intergeni	LSC
T	57	11774	11830	atpF	11088-12456	57	Intron	LSC
A	10	13531	13540	atpH--atpI	13213-14622	10	Intergeni	LSC
A	10	14211	14220	atpH--atpI	13213-14622	10	Intergeni	LSC
A	13	14592	14604	atpH--atpI	13213-14622	13	Intergeni	LSC
T	13	16376	16388	rps2--rpoC2	16361-16621	13	Intergeni	LSC
T	117	18513	18629	rpoC2	16621-20749	117	coding	LSC
A	10	18761	18770	rpoC2	16621-20749	10	coding	LSC
ATATA	20	27571	27590	rpoB--trnC-GCA	27002-28095	20	Intergeni	LSC
A	13	27989	28001	rpoB--trnC-GCA	27002-28095	13	Intergeni	LSC
T	11	30561	30571	psbM--trnD-GUC	30554-31628	11	Intergeni	LSC
T	18	32519	32536	trnE-UUC--trnT-GGU	32349-33209	18	Intergeni	LSC
TCT	52	33846	33897	trnT-GGU--psbD	33282-34561	52	Intergeni	LSC
T	16	34283	34298	trnT-GGU--psbD	33282-34561	16	Intergeni	LSC
AT	24	37351	37374	trnS-UGA--psbZ	37233-37592	24	Intergeni	LSC
A	11	38006	38016	psbZ--trnG-GCC	37782-38017	11	Intergeni	LSC
C	10	38213	38222	trnG-GCC--trnfM-CAU	38089-38266	10	Intergeni	LSC
T	11	38710	38720	rps14	38497-38800	11	coding	LSC
T	11	43514	43524	psaA--ycf3	43433-44059	11	Intergeni	LSC
A	12	45933	45944	ycf3	44059-46082	12	Intron	LSC
AT	18	47900	47917	rps4--trnT-UGU	47686-48147	18	Intergeni	LSC
A	11	48734	48744	trnT-UGU--trnL-UAA	48221-49362	11	Intergeni	LSC
AT	16	49205	49220	trnT-UGU--trnL-UAA	48221-49362	16	Intergeni	LSC
A	10	49527	49536	trnL-UAA	49362-49980	10	Intron	LSC
T	11	50812	50822	trnF-GAA--ndhJ	50380-50960	11	Intergeni	LSC
T	13	57469	57481	atpB--rbcL	57081-57888	13	Intergeni	LSC
T	10	57802	57811	atpB--rbcL	57081-57888	10	Intergeni	LSC
A	13	59451	59463	rbcL--accD	59353-60159	13	Intergeni	LSC
AT	16	61981	61996	accD--psaI	61693-62206	16	Intergeni	LSC
A	10	64686	64695	petA	64681-65644	10	coding	LSC
T	10	66273	66282	petA--psbJ	65645-66513	10	Intergeni	LSC
TTC	12	70357	70368	psaJ--rpl33	69843-70422	12	Intergeni	LSC
A	10	71136	71145	rps18	70812-71148	10	coding	LSC
TA	16	72582	72597	rps18	70812-71148	16	Intergeni	LSC
AATAA	107	73512	73618	clpP	72741-74869	107	Intron	LSC
A	10	77712	77721	psbH--petB	77684-77807	10	Intergeni	LSC
T	10	78063	78072	petB	77807-79325	10	Intron	LSC
T	11	87035	87045	rpl22--rps19	86995-87170	11	Intergeni	LSC
A	10	97952	97961	trnL-CAA--ndhB	97776-98257	10	Intergeni	IR
T	13	102549	102561	rps7--trnV-GAC	101263-104032	13	Intergeni	IR
T	10	115007	115016	rps7--trnV-GAC	101263-104032	10	Intergeni	IR
A	10	119033	119042	ndhF--rpl32	119033-119693	10	Intergeni	SSC
T	10	119683	119692	ndhF--rpl32	119033-119693	10	Intergeni	SSC
A	16	120413	120428	rpl32--trnL-UAG	119868-120715	16	Intergeni	SSC
A	229	127493	127721	ndhA	126751-128922	229	Intron	SSC
T	10	127831	127840	ndhA	126751-128922	10	Intron	SSC
T	10	127952	127961	ndhA	126751-128922	10	Intron	SSC
T	11	130574	130584	rps15--ycf1	130481-130907	11	Intergeni	SSC
T	12	131316	131327	ycf1	130907-136355	12	coding	SSC
T	12	131852	131863	ycf1	130907-136355	12	coding	SSC
T	12	131985	131996	ycf1	130907-136355	12	coding	SSC
A	10	134246	134255	ycf1	130907-136355	10	coding	SSC
A	13	146701	146713	trnV-GAC--rps7	145230-147999	13	Intergeni	SSC
T	10	151301	151310	ndhB--trnL-CAA	151005-151486	10	Intergeni	SSC

## Sheet: C. amarissima
repeat motif	repeat	start	end	location	Genome region	Length of SSR(bp)	regions	partition
A	10	1410	1419	psbA--trnK-UUU	1188-1434	10	Intergeni	LSC
A	12	3648	3659	matK--rps16	3298-4888	12	Intergeni	LSC
A	12	6153	6164	rps16--trnQ-UUG	5873-6277	12	Intergeni	LSC
A	10	6412	6421	trnQ-UUG--psbK	6350-6689	10	Intergeni	LSC
T	59	11755	11813	atpF	11059-12439	59	Intron	LSC
T	11	12531	12541	atpF--atpH	12440-12951	11	Intergeni	LSC
A	10	13516	13525	atpH--atpI	13198-14604	10	Intergeni	LSC
A	10	14196	14205	atpH--atpI	13198-14604	10	Intergeni	LSC
A	10	14577	14586	atpH--atpI	13198-14604	10	Intergeni	LSC
T	12	16358	16369	rps2--rpoC2	16343-16602	12	Intergeni	LSC
T	117	18494	18610	rpoC2	16602-20730	117	coding	LSC
A	10	18742	18751	rpoC2	16602-20730	10	coding	LSC
A	97	27440	27536	rpoB--trnC-GCA	26983-28040	97	Intergeni	LSC
A	12	27935	27946	rpoB--trnC-GCA	26983-28040	12	Intergeni	LSC
T	11	30506	30516	psbM--trnD-GUC	30499-31573	11	Intergeni	LSC
T	16	32464	32479	trnE-UUC--trnT-GGU	32294-33163	16	Intergeni	LSC
TCT	53	33800	33852	trnT-GGU--psbD	33236-34516	53	Intergeni	LSC
T	16	34238	34253	trnT-GGU--psbD	33236-34516	16	Intergeni	LSC
AT	18	37306	37323	trnS-UGA--psbZ	37188-37541	18	Intergeni	LSC
A	10	37955	37964	psbZ--trnG-GCC	37731-37965	10	Intergeni	LSC
C	10	38161	38170	trnG-GCC--trnfM-CAU	38037-38214	10	Intergeni	LSC
T	11	38658	38668	rps14	38445-38748	11	coding	LSC
T	11	43462	43472	psaA--ycf3	43381-44007	11	Intergeni	LSC
A	12	45881	45892	ycf3	44007-46030	12	Intron	LSC
AT	18	47862	47879	rps4--trnT-UGU	47634-48109	18	Intergeni	LSC
A	11	48696	48706	trnT-UGU--trnL-UAA	48183-49324	11	Intergeni	LSC
AT	16	49167	49182	trnT-UGU--trnL-UAA	48183-49324	16	Intergeni	LSC
A	11	49489	49499	trnL-UAA	49324-49943	11	Intron	LSC
T	10	49982	49991	trnL-UAA--trnF-GAA	49944-50270	10	Intergeni	LSC
T	11	50776	50786	trnF-GAA--ndhJ	50344-50924	11	Intergeni	LSC
AT	16	53002	53017	ndhC--trnV-UAC	52618-54058	16	Intergeni	LSC
T	13	57439	57451	atpB--rbcL	57051-57858	13	Intergeni	LSC
T	10	57772	57781	atpB--rbcL	57051-57858	10	Intergeni	LSC
A	12	59421	59432	rbcL--accD	59323-60128	12	Intergeni	LSC
AT	16	61950	61965	accD--psaI	61662-62175	16	Intergeni	LSC
A	10	64655	64664	petA	64650-65613	10	coding	LSC
T	10	66240	66249	petA--psbJ	65614-66480	10	Intergeni	LSC
T	10	69300	69309	trnP-UGG--psaJ	69301-69673	10	Intergeni	LSC
TTC	12	70317	70328	psaJ--rpl33	69803-70382	12	Intergeni	LSC
A	10	71096	71105	rps18	70772-71108	10	coding	LSC
TA	16	72542	72557	rps18	70772-71108	16	Intergeni	LSC
AATAA	107	73472	73578	clpP	72701-74829	107	Intron	LSC
A	10	77672	77681	psbH--petB	77644-77767	10	Intergeni	LSC
A	10	97893	97902	trnL-CAA--ndhB	97717-98198	10	Intergeni	IR
T	13	102490	102502	rps7--trnV-GAC	101204-103973	13	Intergeni	IR
T	10	114948	114957	rps7--trnV-GAC	101204-103973	10	Intergeni	IR
A	10	118974	118983	ndhF--rpl32	118974-119635	10	Intergeni	SSC
T	12	119623	119634	ndhF--rpl32	118974-119635	12	Intergeni	SSC
A	14	120356	120369	rpl32--trnL-UAG	119810-120656	14	Intergeni	SSC
A	11	127434	127444	ndhA	126692-128860	11	Intron	SSC
T	10	127650	127659	ndhA	126692-128860	10	Intron	SSC
T	10	127769	127778	ndhA	126692-128860	10	Intron	SSC
T	10	127890	127899	ndhA	126692-128860	10	Intron	SSC
T	11	130512	130522	rps15--ycf1	130419-130845	11	Intergeni	SSC
T	12	131254	131265	ycf1	130845-136293	12	coding	SSC
T	12	131790	131801	ycf1	130845-136293	12	coding	SSC
T	12	131923	131934	ycf1	130845-136293	12	coding	SSC
A	10	134184	134193	ycf1	130845-136293	10	coding	SSC
A	13	146639	146651	trnV-GAC--rps7	145168-147937	13	Intergeni	SSC
T	10	151239	151248	ndhB--trnL-CAA	150943-151424	10	Intergeni	SSC

## Sheet: C. sp.1
repeat motif	repeat	start	end	location	Genome region	Length of SSR(bp)	regions	partition
A	10	1410	1419	psbA--trnK-UUU	1188-1434	10	Intergeni	LSC
A	11	3648	3658	matK--rps16	3298-4894	11	Intergeni	LSC
A	11	6158	6168	rps16--trnQ-UUG	5878-6281	11	Intergeni	LSC
C	20	6407	6426	trnQ-UUG--psbK	6354-6694	20	Intergeni	LSC
AGTAA	15	7600	7614	psbI--trnS-GGA	7485-7624	15	Intergeni	LSC
T	57	11774	11830	atpF	11088-12456	57	Intron	LSC
A	10	13531	13540	atpH--atpI	13213-14622	10	Intergeni	LSC
A	10	14211	14220	atpH--atpI	13213-14622	10	Intergeni	LSC
A	13	14592	14604	atpH--atpI	13213-14622	13	Intergeni	LSC
T	13	16376	16388	rps2--rpoC2	16361-16621	13	Intergeni	LSC
T	117	18513	18629	rpoC2	16621-20749	117	coding	LSC
A	10	18761	18770	rpoC2	16621-20749	10	coding	LSC
ATATA	20	27571	27590	rpoB--trnC-GCA	27002-28095	20	Intergeni	LSC
A	13	27989	28001	rpoB--trnC-GCA	27002-28095	13	Intergeni	LSC
T	11	30561	30571	psbM--trnD-GUC	30554-31628	11	Intergeni	LSC
T	18	32519	32536	trnE-UUC--trnT-GGU	32349-33209	18	Intergeni	LSC
TCT	52	33846	33897	trnT-GGU--psbD	33282-34561	52	Intergeni	LSC
T	16	34283	34298	trnT-GGU--psbD	33282-34561	16	Intergeni	LSC
AT	24	37351	37374	trnS-UGA--psbZ	37233-37592	24	Intergeni	LSC
A	11	38006	38016	psbZ--trnG-GCC	37782-38017	11	Intergeni	LSC
C	10	38213	38222	trnG-GCC--trnfM-CAU	38089-38266	10	Intergeni	LSC
T	11	38710	38720	rps14	38497-38800	11	coding	LSC
T	11	43514	43524	psaA--ycf3	43433-44059	11	Intergeni	LSC
A	12	45933	45944	ycf3	44059-46082	12	Intron	LSC
AT	18	47900	47917	rps4--trnT-UGU	47686-48147	18	Intergeni	LSC
A	11	48734	48744	trnT-UGU--trnL-UAA	48221-49362	11	Intergeni	LSC
AT	16	49205	49220	trnT-UGU--trnL-UAA	48221-49362	16	Intergeni	LSC
A	10	49527	49536	trnL-UAA	49362-49980	10	Intron	LSC
T	11	50812	50822	trnF-GAA--ndhJ	50380-50960	11	Intergeni	LSC
T	13	57469	57481	atpB--rbcL	57081-57888	13	Intergeni	LSC
T	10	57802	57811	atpB--rbcL	57081-57888	10	Intergeni	LSC
A	13	59451	59463	rbcL--accD	59353-60159	13	Intergeni	LSC
AT	16	61981	61996	accD--psaI	61693-62206	16	Intergeni	LSC
A	10	64686	64695	petA	64681-65644	10	coding	LSC
T	10	66273	66282	petA--psbJ	65645-66513	10	Intergeni	LSC
TTC	12	70357	70368	psaJ--rpl33	69843-70422	12	Intergeni	LSC
A	10	71136	71145	rps18	70812-71148	10	coding	LSC
TA	16	72582	72597	rps18	70812-71148	16	Intergeni	LSC
AATAA	107	73512	73618	clpP	72741-74869	107	Intron	LSC
A	10	77712	77721	psbH--petB	77684-77807	10	Intergeni	LSC
T	10	78063	78072	petB	77807-79325	10	Intron	LSC
T	11	87035	87045	rpl22--rps19	86995-87170	11	Intergeni	LSC
A	10	97952	97961	trnL-CAA--ndhB	97776-98257	10	Intergeni	IR
T	13	102549	102561	rps7--trnV-GAC	101263-104032	13	Intergeni	IR
T	10	115007	115016	rps7--trnV-GAC	101263-104032	10	Intergeni	IR
A	10	119033	119042	ndhF--rpl32	119033-119693	10	Intergeni	SSC
T	10	119683	119692	ndhF--rpl32	119033-119693	10	Intergeni	SSC
A	16	120413	120428	rpl32--trnL-UAG	119868-120715	16	Intergeni	SSC
A	229	127428	127656	ndhA	126686-128857	229	Intron	SSC
T	10	127766	127775	ndhA	126686-128857	10	Intron	SSC
T	10	127887	127896	ndhA	126686-128857	10	Intron	SSC
T	11	130509	130519	rps15--ycf1	130416-130842	11	Intergeni	SSC
T	12	131251	131262	ycf1	130842-136290	12	coding	SSC
T	12	131787	131798	ycf1	130842-136290	12	coding	SSC
T	12	131920	131931	ycf1	130842-136290	12	coding	SSC
A	10	134181	134190	ycf1	130842-136290	10	coding	SSC
A	13	146636	146648	trnV-GAC--rps7	145165-147934	13	Intergeni	SSC
T	10	151236	151245	ndhB--trnL-CAA	150940-151421	10	Intergeni	SSC

[truncated: 16 more sheets: C.wenyujin, C. rosesana, C. zanthorrhiza, C. sp.2, C. aromatica, Z.spectabile, A.oxyphylla, W.villosa, Z.officinale, S.involucratus, W.longiligularis, L.tsaoko, A.krervanh, A.compactum, K.galanga, K.elegans]
