# Supplementary material for: The Complete Chloroplast Genome Sequences of 14 Curcuma Species: Insights Into Genome Evolution and Phylogenetic Relationships Within Zingiberales
Source: Front Genet. 2020 Jul 23;11:802. doi: 10.3389/fgene.2020.00802 (PMC7396571; doi:10.3389/fgene.2020.00802)
Supplement: TABLE S1 — Complete chloroplast genomes for 11 Zingiberaceae specie. [file Data_Sheet_1.zip › Supplementary Table 8.XLSX]

## Sheet: 25
Table S8 The Pi value of 25 Zingiberaceae species
Window	Midpoint	Pi	Theta	S
1-600	300	0.00014	0.00045	1
201-800	500	0.00042	0.0009	2
401-1001	700	0.00028	0.00045	1
601-1204	900	0.00084	0.00135	3
801-1404	1104	0.00157	0.00181	4
1002-1604	1304	0.00185	0.00226	5
1205-1804	1504	0.00196	0.00181	4
1405-2004	1704	0.00095	0.0009	2
1605-2204	1904	0.00067	0.00045	1
1805-2404	2104	0	0	0
2005-2604	2304	0.00101	0.0009	2
2205-2804	2504	0.00101	0.0009	2
2405-3004	2704	0.00169	0.00135	3
2605-3204	2904	0.00236	0.00181	4
2805-3405	3104	0.00265	0.00271	6
3005-3607	3305	0.00704	0.00723	16
3205-3810	3505	0.00592	0.00723	16
3406-4114	3707	0.00951	0.01129	25
3608-4326	3925	0.00538	0.00813	18
3811-4526	4226	0.00496	0.00723	16
4115-4726	4426	0.00219	0.00406	9
4327-4932	4626	0.0044	0.00677	15
4527-5132	4826	0.00499	0.00723	16
4727-5332	5032	0.00495	0.00632	14
4933-5532	5232	0.00354	0.00677	15
5133-8813	5432	0.00677	0.01264	28
5333-9462	5632	0.02211	0.05012	111
5533-9785	9282	0.03435	0.08038	178
9112-10017	9661	0.04947	0.11605	257
9463-10305	9912	0.05069	0.12373	274
9786-10584	10146	0.052	0.13321	295
10018-10819	10440	0.05269	0.13908	308
10306-11084	10690	0.05174	0.13818	306
10585-11331	10953	0.05349	0.14044	311
10820-11638	11207	0.05338	0.13502	299
11085-12197	11478	0.06122	0.13773	305
11332-12432	11784	0.06368	0.13818	306
11639-12751	12313	0.06637	0.14179	314
12198-13175	12595	0.06172	0.13999	310
12433-13460	13028	0.06294	0.13863	307
12752-13799	13311	0.06023	0.13863	307
13176-14051	13585	0.06074	0.13999	310
13461-14283	13933	0.05974	0.1445	320
13800-14531	14158	0.05798	0.14179	314
14052-14840	14400	0.0542	0.13863	307
14284-15141	14677	0.056	0.13141	291
14532-15441	15017	0.05762	0.13231	293
14841-15759	15295	0.0593	0.13096	290
15161-16094	15553	0.05422	0.13141	291
15442-16394	15932	0.05053	0.1305	289
15760-16745	16226	0.05236	0.13276	294
16095-17098	16581	0.05262	0.1305	289
16395-17405	16874	0.05659	0.13005	288
16746-18131	17235	0.07111	0.13141	291
17099-18437	17790	0.07144	0.13276	294
17406-18798	18280	0.06976	0.12825	284
18132-19104	18662	0.0501	0.12147	269
18438-19346	18955	0.05111	0.12463	276
18799-20032	19204	0.04893	0.12238	271
19105-20290	19892	0.0498	0.12825	284
19347-20561	20156	0.04699	0.12102	268
20040-20980	20407	0.04615	0.12554	278
20291-21239	20788	0.04669	0.12509	277
20562-21565	21114	0.05388	0.13683	303
20981-22052	21399	0.07201	0.14676	325
21240-22343	21837	0.07075	0.14044	311
21566-22606	22202	0.06694	0.13231	293
22053-22860	22494	0.0524	0.12779	283
22344-23114	22729	0.05565	0.13321	295
22607-23346	22995	0.05347	0.13592	301
22861-23578	23229	0.05256	0.13502	299
23115-23851	23452	0.0526	0.13683	303
23347-24092	23743	0.05316	0.13999	310
23579-24345	23962	0.04986	0.13637	302
23852-24702	24220	0.04908	0.1305	289
24093-24993	24536	0.05326	0.12779	283
24346-25353	24835	0.05919	0.12418	275
24703-25684	25208	0.05899	0.12373	274
24994-25924	25550	0.05935	0.12554	278
25354-26212	25799	0.06104	0.13186	292
25685-26499	26057	0.06439	0.13547	300
25925-27000	26360	0.06694	0.13502	299
26213-27338	26821	0.06928	0.13954	309
26500-27751	27210	0.07272	0.13773	305
27001-28037	27508	0.06312	0.13005	288
27339-28342	27883	0.05445	0.12373	274
27752-28636	28177	0.04469	0.12418	275
28038-28848	28505	0.03457	0.09799	217
28343-29048	28748	0.02291	0.05961	132
28637-29248	28948	0.00845	0.01761	39
28849-29448	29148	0.00498	0.00723	16
29049-29648	29348	0.00322	0.00723	16
29249-29848	29548	0.00447	0.00948	21
29449-30069	29748	0.00616	0.00993	22
29649-30269	29948	0.00651	0.00903	20
29849-30469	30169	0.00632	0.00768	17
30070-30669	30369	0.0056	0.00632	14
30270-30869	30569	0.00349	0.00316	7
30470-31069	30769	0.00329	0.00497	11
30670-31269	30969	0.00262	0.00632	14
30870-31469	31169	0.00383	0.00768	17
31070-31675	31369	0.00325	0.00587	13
31270-31875	31569	0.00539	0.00768	17
31470-32075	31775	0.00426	0.00632	14
31676-32275	31975	0.00461	0.00632	14
31876-32487	32175	0.0019	0.00316	7
32076-32794	32375	0.00511	0.00768	17
32276-32996	32691	0.0064	0.00903	20
32488-33196	32894	0.00936	0.01084	24
32795-33397	33096	0.00659	0.00768	17
32997-33597	33296	0.00619	0.00632	14
33197-33797	33497	0.00265	0.00271	6
33398-33997	33697	0.00154	0.0009	2
33598-34197	33897	0.00101	0.0009	2
33798-34397	34097	0.00101	0.0009	2
33998-34597	34297	0.00101	0.0009	2
34198-34797	34497	0	0	0
34398-34997	34697	0.00095	0.0009	2
34598-35197	34897	0.00109	0.00135	3
34798-35397	35097	0.00196	0.00181	4
34998-35601	35297	0.00175	0.00135	3
35198-35801	35497	0.00161	0.0009	2
35398-36001	35701	0.00101	0.0009	2
35602-36201	35901	0.00042	0.0009	2
35802-36401	36101	0.00042	0.0009	2
36002-36610	36301	0.00096	0.00135	3
36202-36820	36501	0.0015	0.00226	5
36402-37054	36710	0.00165	0.00271	6
36611-37254	36954	0.00165	0.00271	6
36821-37454	37154	0.00124	0.00181	4
37055-37655	37354	0.00195	0.00181	4
37255-37855	37555	0.00308	0.00316	7
37455-38061	37755	0.00308	0.00316	7
37656-38261	37961	0.00223	0.00271	6
37856-38461	38161	0.00042	0.0009	2
38062-38672	38361	0.00439	0.00361	8
38262-38888	38561	0.00719	0.00632	14
38462-39088	38772	0.00705	0.00587	13
38673-39288	38988	0.00323	0.00361	8
38889-39488	39188	0.00042	0.0009	2
39089-39688	39388	0.00042	0.0009	2
39289-39888	39588	0	0	0
39489-40088	39788	0.00014	0.00045	1
39689-40288	39988	0.00136	0.00181	4
39889-40488	40188	0.00179	0.00316	7
40089-40688	40388	0.00236	0.00452	10
40289-40934	40588	0.00242	0.00632	14
40489-41137	40834	0.00295	0.00632	14
40689-41414	41034	0.00267	0.00587	13
40935-41614	41237	0.00303	0.00452	10
41138-41814	41514	0.00303	0.00452	10
41415-42029	41714	0.00274	0.00361	8
41615-42232	41914	0.0026	0.00361	8
41815-42639	42130	0.00433	0.00497	11
42030-42844	42539	0.00418	0.00452	10
42233-43044	42744	0.00269	0.00271	6
42640-43251	42944	0	0	0
42845-43455	43144	0.00043	0.00135	3
43045-43655	43355	0.00043	0.00135	3
43252-43855	43555	0.00043	0.00135	3
43456-44055	43755	0.00074	0.0009	2
43656-44263	43955	0.00103	0.00181	4
43856-44463	44163	0.00117	0.00226	5
44056-44663	44363	0.00138	0.00226	5
44264-44863	44563	0.00124	0.00181	4
44464-45063	44763	0.00169	0.00181	4
44664-45263	44963	0.00158	0.00271	6
44864-45463	45163	0.00144	0.00226	5
45064-45664	45363	0.00134	0.00226	5
45264-45864	45564	0.0019	0.00316	7
45464-46064	45764	0.00275	0.00361	8
45665-46264	45964	0.00292	0.00361	8
45865-46464	46164	0.00167	0.00135	3
46065-46666	46364	0.00111	0.00181	4
46265-46895	46564	0.00101	0.00316	7
46465-47098	46766	0.00116	0.00361	8
46667-47298	46998	0.0019	0.00452	10
46898-47512	47198	0.00264	0.00406	9
47099-47712	47412	0.00235	0.00316	7
47299-48174	47612	0.0024	0.00361	8
47513-48377	48074	0.003	0.00497	11
47713-48580	48274	0.00484	0.00903	20
48175-48786	48480	0.00476	0.00948	21
48378-49004	48680	0.00333	0.00723	16
48581-49204	48904	0.00254	0.00452	10
48787-49404	49104	0.00183	0.00271	6
49005-49604	49304	0.00177	0.00361	8
49205-49804	49504	0.00115	0.00316	7
49405-50058	49704	0.0029	0.00587	13
49605-50258	49904	0.00382	0.00723	16
49805-50458	50158	0.00462	0.00903	20
50059-50658	50358	0.00354	0.00677	15
50259-50903	50558	0.00248	0.00497	11
50459-51103	50803	0.00182	0.00361	8
50659-51303	51003	0.00331	0.00497	11
50904-51503	51203	0.00384	0.00497	11
51104-51709	51403	0.00369	0.00452	10
51304-51909	51603	0.00252	0.00497	11
51504-52115	51809	0.00213	0.00542	12
51710-52315	52015	0.002	0.00542	12
51910-52587	52215	0.00129	0.00361	8
52116-52802	52415	0.00155	0.00361	8
52316-53002	52693	0.00141	0.00316	7
52588-53316	52902	0.00099	0.00226	5
52803-53516	53102	0.00072	0.00226	5
53003-53758	53416	0.0014	0.00271	6
53317-53958	53616	0.00125	0.00226	5
53517-54167	53858	0.00111	0.00181	4
53759-54367	54067	0.00191	0.00226	5
53959-54567	54267	0.00206	0.00271	6
54168-54767	54467	0.00191	0.00226	5
54368-54967	54667	0.00173	0.00497	11
54568-55310	54867	0.00273	0.00768	17
54768-55537	55067	0.00416	0.00948	21
54968-55737	55437	0.00273	0.00542	12
55311-55946	55637	0.00186	0.00271	6
55538-56152	55846	0.00109	0.00135	3
55738-56352	56052	0.00177	0.00181	4
55947-56552	56252	0.00199	0.00181	4
56153-56755	56452	0.00252	0.00181	4
56353-56955	56655	0.00213	0.00226	5
56553-57155	56855	0.00241	0.00271	6
56756-57355	57055	0.00149	0.00271	6
56956-57571	57255	0.0063	0.00677	15
57156-57954	57466	0.01431	0.02619	58
57356-58370	57680	0.02747	0.05058	112
57572-58570	58259	0.02733	0.05509	122
57955-58770	58470	0.02192	0.04335	96
58371-58970	58670	0.01184	0.02393	53
58571-59170	58870	0.01145	0.02168	48
58771-59370	59070	0.01125	0.01671	37
58971-59581	59270	0.01015	0.01671	37
59171-59882	59470	0.01344	0.01626	36
59371-60194	59780	0.01637	0.02032	45
59582-60394	60012	0.02036	0.02122	47
59883-60594	60294	0.01625	0.01806	40
60195-60794	60494	0.01657	0.01716	38
60395-60994	60694	0.01472	0.01671	37
60595-61194	60894	0.01764	0.02032	45
60795-61394	61094	0.01274	0.01671	37
60995-61600	61294	0.01195	0.014	31
61195-61808	61494	0.00972	0.01219	27
61395-62124	61706	0.01641	0.01806	40
61601-62359	62012	0.01769	0.01897	42
61809-62672	62249	0.02084	0.02484	55
62125-62909	62572	0.01874	0.02258	50
62360-63140	62772	0.02445	0.0298	66
62673-63376	63022	0.02002	0.02258	50
62910-63742	63246	0.02198	0.02709	60
63141-63942	63590	0.01249	0.01626	36
63377-64158	63842	0.01503	0.01851	41
63743-64463	64058	0.01369	0.01355	30
63943-64713	64259	0.01989	0.01851	41
64159-64945	64596	0.02315	0.02168	48
64464-66479	64822	0.04227	0.03251	72
64714-66757	65815	0.04783	0.03748	83
64946-67090	66579	0.04343	0.03387	75
66480-67305	66985	0.02163	0.02168	48
66758-67582	67190	0.01652	0.02032	45
67091-67800	67453	0.02084	0.02213	49
67306-68047	67694	0.02155	0.02258	50
67583-68273	67900	0.01897	0.01942	43
67801-68977	68157	0.02429	0.02438	54
68048-69211	68868	0.02916	0.03071	68
68274-69418	69099	0.027	0.02709	60
68978-69649	69311	0.02022	0.02258	50
69212-69859	69549	0.01512	0.01535	34
69419-70066	69749	0.01391	0.01445	32
69650-70282	69959	0.01314	0.0131	29
69860-70503	70173	0.01248	0.0149	33
70067-70703	70403	0.01314	0.01671	37
70283-70903	70603	0.01038	0.01264	28
70504-71103	70803	0.00743	0.00813	18
70704-71303	71003	0.00686	0.00677	15
70904-71503	71203	0.00312	0.00452	10
71104-71703	71403	0.00287	0.00406	9
71304-71903	71603	0.00211	0.00316	7
71504-72109	71803	0.00339	0.00452	10
71704-72309	72009	0.00453	0.00542	12
71904-72509	72209	0.00509	0.00587	13
72110-72779	72409	0.01261	0.01355	30
72310-73023	72627	0.0214	0.02122	47
72510-73228	72910	0.02256	0.02393	53
72780-73434	73128	0.0161	0.01671	37
73024-73695	73334	0.01339	0.01581	35
73235-73939	73573	0.0133	0.01535	34
73435-74164	73800	0.01434	0.01671	37
73696-74399	74064	0.01072	0.01355	30
73940-74627	74264	0.01342	0.01626	36
74165-76210	74500	0.01345	0.01761	39
74400-76410	76110	0.00984	0.0131	29
74628-76610	76310	0.00535	0.00813	18
76211-76816	76510	0.003	0.00542	12
76411-77048	76710	0.01028	0.01039	23
76611-77271	76917	0.0141	0.0131	29
76817-77471	77171	0.0174	0.01671	37
77049-77671	77371	0.01235	0.014	31
77272-77886	77571	0.01231	0.01355	30
77472-78145	77771	0.01007	0.01174	26
77672-78351	78003	0.01028	0.01129	25
77887-78551	78245	0.00646	0.00903	20
78146-78751	78451	0.00702	0.00858	19
78352-78951	78651	0.00672	0.00903	20
78552-79151	78851	0.01241	0.01355	30
78752-79366	79051	0.01567	0.01716	38
78952-79566	79266	0.01603	0.01671	37
79152-79766	79466	0.01182	0.01626	36
79367-79966	79666	0.00696	0.01084	24
79567-80169	79866	0.00793	0.01445	32
79767-80375	80069	0.01036	0.01264	28
79967-80602	80275	0.01252	0.01671	37
80170-80808	80475	0.01266	0.01535	34
80376-81008	80708	0.01017	0.0131	29
80603-81208	80908	0.00897	0.00993	22
80809-81408	81108	0.00536	0.00587	13
81009-81614	81308	0.00524	0.00813	18
81209-81814	81514	0.00304	0.00542	12
81409-82014	81714	0.0029	0.00497	11
81615-82214	81914	0.00544	0.00542	12
81815-82420	82114	0.00877	0.00993	22
82015-82620	82314	0.01263	0.01355	30
82215-82820	82520	0.01107	0.01535	34
82421-83020	82720	0.00945	0.01535	34
82621-83220	82920	0.00836	0.01581	35
82821-83420	83120	0.00573	0.01129	25
83021-83620	83320	0.00505	0.00813	18
83221-83820	83520	0.00382	0.00677	15
83421-84020	83720	0.00671	0.00903	20
83621-84220	83920	0.00816	0.01039	23
83821-84457	84120	0.00889	0.00948	21
84021-84694	84341	0.01183	0.01264	28
84221-84899	84568	0.01161	0.014	31
84458-85099	84799	0.0107	0.01445	32
84695-85299	84999	0.00498	0.00813	18
84900-85499	85199	0.00315	0.00542	12
85100-85699	85399	0.00283	0.00497	11
85300-85899	85599	0.00404	0.00632	14
85500-86099	85799	0.00485	0.00677	15
85700-86299	85999	0.00661	0.00948	21
85900-86499	86199	0.00747	0.01084	24
86100-86699	86399	0.01196	0.01535	34
86300-86920	86599	0.01258	0.01445	32
86500-87120	86820	0.01038	0.01219	27
86700-87320	87020	0.00759	0.00948	21
86921-87520	87220	0.00489	0.00587	13
87121-87720	87420	0.00652	0.00677	15
87321-87920	87620	0.00597	0.00587	13
87521-88126	87820	0.00582	0.00723	16
87721-88326	88026	0.00723	0.00903	20
87921-88526	88226	0.00679	0.00948	21
88127-88733	88426	0.01217	0.01355	30
88327-89031	88627	0.0115	0.0131	29
88527-89444	88916	0.02068	0.02348	52
88734-89686	89302	0.02123	0.02709	60
89032-90097	89576	0.02072	0.02664	59
89445-90452	89993	0.01504	0.01942	43
89687-90726	90352	0.01624	0.02122	47
90098-90961	90591	0.02121	0.02664	59
90453-91172	90832	0.023	0.02755	61
90727-92111	91061	0.02322	0.02664	59
90962-92349	91965	0.02267	0.02755	61
91173-92698	92244	0.02342	0.02935	65
92112-92915	92478	0.01946	0.02303	51
92356-93140	92811	0.01538	0.01987	44
92699-93400	93015	0.01344	0.01851	41
92916-93644	93274	0.01636	0.02574	57
93141-93861	93523	0.02026	0.02845	63
93401-94071	93751	0.02133	0.02709	60
93645-94431	93961	0.02009	0.02484	55
93862-94661	94233	0.02248	0.02529	56
94072-94878	94545	0.01887	0.02213	49
94432-95905	94761	0.01855	0.01987	44
94662-96138	95021	0.01495	0.01806	40
94879-96472	96011	0.01669	0.02032	45
95906-96910	96372	0.01381	0.01806	40
96139-97203	96575	0.01671	0.02303	51
96473-97428	97032	0.01923	0.03071	68
96911-97628	97328	0.01955	0.02935	65
97204-97828	97528	0.01217	0.01851	41
97429-98028	97728	0.00657	0.00723	16
97629-98228	97928	0.00383	0.00497	11
97829-98428	98128	0.00449	0.00497	11
98029-98628	98328	0.00316	0.00452	10
98229-98828	98528	0.00464	0.00587	13
98429-99028	98728	0.00467	0.00677	15
98629-99228	98928	0.00696	0.00903	20
98829-99428	99128	0.00652	0.00858	19
99029-99628	99328	0.00945	0.01084	24
99229-99828	99528	0.00711	0.00858	19
99429-100052	99728	0.01406	0.01355	30
99629-100252	99932	0.01491	0.0149	33
99829-100528	100152	0.02032	0.01987	44
100053-100728	100407	0.01451	0.01581	35
100253-100961	100628	0.01473	0.01897	42
100529-101220	100851	0.01481	0.02168	48
100729-101462	101074	0.01725	0.02664	59
100962-101805	101345	0.01764	0.02619	58
101223-102005	101705	0.01429	0.02032	45
101463-102216	101905	0.01188	0.01626	36
101806-102416	102116	0.00599	0.00813	18
102006-102616	102316	0.00349	0.00632	14
102217-102816	102516	0.00328	0.00587	13
102417-103016	102716	0.00603	0.00993	22
102617-103216	102916	0.00589	0.00948	21
102817-103416	103116	0.00486	0.00858	19
103017-103616	103316	0.00556	0.00858	19
103217-103816	103516	0.0069	0.00948	21
103417-104016	103716	0.00594	0.00813	18
103617-104216	103916	0.00393	0.00542	12
103817-104416	104116	0.00378	0.00542	12
104017-104616	104316	0.00416	0.00497	11
104217-104816	104516	0.00315	0.00452	10
104417-105016	104716	0.00344	0.00497	11
104617-105216	104916	0.00495	0.00677	15
104817-105416	105116	0.00719	0.00813	18
105017-105616	105316	0.00613	0.00768	17
105217-105816	105516	0.00922	0.01219	27
105417-106016	105716	0.00856	0.01174	26
105617-106216	105916	0.00938	0.01264	28
105817-106416	106116	0.00567	0.00813	18
106017-106616	106316	0.00407	0.00677	15
106217-106828	106516	0.0042	0.00677	15
106417-107065	106721	0.00854	0.01219	27
106617-107284	106939	0.01213	0.01716	38
106829-107484	107173	0.01516	0.01942	43
107066-107715	107384	0.01077	0.0149	33
107285-107920	107613	0.00899	0.01129	25
107485-108120	107816	0.00856	0.01084	24
107716-108324	108020	0.00996	0.00993	22
107921-108524	108220	0.00881	0.00993	22
108121-108740	108424	0.0091	0.00948	21
108325-108947	108624	0.0083	0.00993	22
108525-109152	108842	0.00941	0.01039	23
108741-109377	109047	0.00635	0.00858	19
108948-109601	109277	0.01031	0.01174	26
109153-109916	109477	0.01424	0.01761	39
109378-110129	109811	0.01621	0.01851	41
109602-110364	110021	0.01453	0.01897	42
109917-110564	110258	0.01055	0.0131	29
110130-110764	110464	0.01101	0.014	31
110365-110964	110664	0.01275	0.01355	30
110565-111179	110864	0.01252	0.01355	30
110765-111539	111064	0.01775	0.02077	46
110965-111747	111423	0.0143	0.01806	40
111180-112232	111641	0.02385	0.0298	66
111540-112847	112020	0.02167	0.02755	61
111748-113070	112709	0.02553	0.03161	70
112233-113276	112947	0.01645	0.01987	44
112848-113501	113176	0.01337	0.0149	33
113071-113726	113399	0.01063	0.0131	29
113277-113933	113615	0.01003	0.0131	29
113502-114144	113828	0.01222	0.01626	36
113727-114346	114038	0.01213	0.0149	33
113934-114563	114244	0.01529	0.01806	40
114145-114800	114452	0.0142	0.01671	37
114347-115000	114688	0.01305	0.01445	32
114564-115200	114900	0.01142	0.01355	30
114801-115415	115100	0.00892	0.00993	22
115001-115615	115300	0.00938	0.01174	26
115201-115815	115515	0.00625	0.00768	17
115416-116015	115715	0.00573	0.00768	17
115616-116215	115915	0.00426	0.00542	12
115816-116415	116115	0.00708	0.00813	18
116016-116615	116315	0.00625	0.00903	20
116216-116885	116515	0.01096	0.0149	33
116416-117544	116746	0.01549	0.01897	42
116638-117841	117143	0.0191	0.02168	48
116886-118065	117644	0.01571	0.01897	42
117545-118531	117941	0.01848	0.02574	57
117842-118755	118195	0.01581	0.02168	48
118066-118978	118655	0.01364	0.01897	42
118532-119190	118857	0.00708	0.00903	20
118756-119395	119082	0.00625	0.00948	21
118979-119595	119290	0.00854	0.01129	25
119191-119818	119495	0.00966	0.01355	30
119396-120018	119716	0.01042	0.0131	29
119596-120218	119918	0.00835	0.01129	25
119819-120418	120118	0.00653	0.00768	17
120019-120618	120318	0.00559	0.00768	17
120219-120818	120518	0.0064	0.00768	17
120419-121018	120718	0.00593	0.00677	15
120619-121218	120918	0.00653	0.00723	16
120819-121418	121118	0.00814	0.00993	22
121019-121618	121318	0.00753	0.00948	21
121219-121824	121518	0.0105	0.01355	30
121419-122402	121724	0.01208	0.01716	38
121619-122614	122273	0.01491	0.01987	44
121825-122816	122507	0.01345	0.01626	36
122403-123016	122716	0.01073	0.00993	22
122615-123216	122916	0.00729	0.00768	17
122817-123416	123116	0.00593	0.00723	16
123017-123616	123316	0.0081	0.00903	20
123217-123816	123516	0.00818	0.00903	20
123417-124016	123716	0.00927	0.01039	23
123617-124245	123916	0.01067	0.01355	30
123817-124615	124119	0.01641	0.01851	41
124017-124947	124515	0.01769	0.02122	47
124246-125158	124833	0.02017	0.02168	48
124616-125400	125054	0.01613	0.01806	40
124948-125612	125300	0.01594	0.01626	36
125159-125812	125512	0.01173	0.014	31
125401-126030	125712	0.01269	0.01806	40
125613-126230	125912	0.01282	0.01942	43
125813-126430	126130	0.00974	0.01626	36
126031-126630	126330	0.0065	0.00993	22
126231-126907	126530	0.00949	0.01264	28
126431-127250	126739	0.01372	0.01671	37
126631-127497	127149	0.01318	0.01626	36
126908-127705	127397	0.01202	0.0149	33
127251-127912	127599	0.00983	0.01129	25
127498-128112	127812	0.01065	0.01219	27
127706-128312	128012	0.00642	0.00813	18
127913-128670	128212	0.01024	0.01535	34
128113-129068	128413	0.01273	0.01897	42
128313-129268	128968	0.01371	0.01897	42
128671-129468	129168	0.00939	0.0131	29
129069-129668	129368	0.00661	0.00903	20
129269-129933	129568	0.01041	0.01445	32
129469-130133	129833	0.00941	0.01264	28
129669-130333	130033	0.0098	0.0131	29
129934-130533	130233	0.0043	0.00723	16
130134-130733	130433	0.00474	0.00723	16
130334-131615	130633	0.0061	0.00993	22
130534-132085	130833	0.01476	0.01851	41
130734-132286	131985	0.01836	0.02348	52
131616-132486	132186	0.01565	0.01897	42
132086-132686	132386	0.00833	0.01129	25
132287-132906	132586	0.00581	0.00768	17
132487-133108	132786	0.01146	0.0149	33
132687-133358	133006	0.01958	0.02258	50
132907-133729	133208	0.02553	0.03071	68
133109-133955	133614	0.03141	0.03658	81
133359-134165	133842	0.02746	0.03206	71
133730-134372	134065	0.02192	0.02529	56
133956-134573	134265	0.01279	0.0149	33
134166-134785	134473	0.01216	0.01445	32
134373-135003	134685	0.01213	0.014	31
134574-135245	134903	0.01574	0.01806	40
134786-135463	135116	0.01428	0.01535	34
135004-135698	135355	0.01269	0.0149	33
135246-135992	135563	0.01597	0.01897	42
135464-136272	135859	0.02335	0.02529	56
135699-136472	136168	0.02495	0.02664	59
135993-136720	136372	0.01944	0.01942	43
136273-136920	136593	0.01065	0.0131	29
136473-137128	136820	0.01298	0.0149	33
136721-137411	137021	0.01325	0.01535	34
136921-137611	137306	0.01608	0.01806	40
137131-137817	137511	0.01425	0.0149	33
137412-138023	137711	0.01265	0.01264	28
137612-138230	137923	0.01094	0.01174	26
137818-138445	138130	0.01111	0.014	31
138024-138652	138330	0.01441	0.01897	42
138231-138862	138552	0.0162	0.02077	46
138446-139068	138762	0.01658	0.01987	44
138653-139358	138962	0.01451	0.01806	40
138863-139580	139250	0.01922	0.01897	42
139069-139787	139475	0.01893	0.01851	41
139359-140000	139687	0.01775	0.01897	42
139581-140257	139887	0.01342	0.01716	38
139788-140472	140100	0.01313	0.01761	39
140001-140745	140360	0.01451	0.01761	39
140258-140945	140617	0.01084	0.0149	33
140473-141196	140845	0.01246	0.01581	35
140746-141405	141053	0.01403	0.01761	39
140946-141610	141298	0.01354	0.01626	36
141197-141810	141510	0.01016	0.01355	30
141406-142010	141710	0.00759	0.00948	21
141611-142210	141910	0.00827	0.00993	22
141811-142410	142110	0.00702	0.00768	17
142011-142610	142310	0.00427	0.00497	11
142211-142810	142510	0.00318	0.00542	12
142411-143010	142710	0.00634	0.00858	19
142611-143280	142910	0.00776	0.01039	23
142811-143490	143180	0.01307	0.0131	29
143011-143698	143380	0.0112	0.01129	25
143281-143898	143590	0.01169	0.01084	24
143491-144120	143798	0.00793	0.00858	19
143699-144337	144014	0.00797	0.00948	21
143899-144653	144220	0.01011	0.0131	29
144121-144895	144453	0.01416	0.01716	38
144338-145095	144782	0.01398	0.01626	36
144654-145295	144995	0.01124	0.01355	30
144896-145495	145195	0.00623	0.00948	21
145096-145714	145395	0.00477	0.00858	19
145296-145940	145595	0.00606	0.00993	22
145496-146148	145814	0.0073	0.01129	25
145715-146356	146048	0.00851	0.01219	27
145941-146583	146255	0.01261	0.01671	37
146149-146783	146466	0.01109	0.01445	32
146357-146983	146683	0.01206	0.0149	33
146584-147183	146883	0.00715	0.00813	18
146784-147440	147083	0.01599	0.01851	41
146984-147649	147310	0.01457	0.01716	38
147184-147849	147549	0.01599	0.01897	42
147441-148049	147749	0.0086	0.00948	21
147650-148249	147949	0.0088	0.01174	26
147850-148450	148149	0.00903	0.01129	25
148050-148651	148349	0.00744	0.01084	24
148250-148851	148551	0.00792	0.00993	22
148451-149070	148751	0.00989	0.01445	32
148652-149277	148951	0.01182	0.01716	38
148852-149477	149170	0.01026	0.01581	35
149071-149680	149377	0.00806	0.01264	28
149278-149880	149577	0.00705	0.01174	26
149478-150089	149780	0.00914	0.0149	33
149681-150339	149980	0.01279	0.01851	41
149881-150539	150234	0.01187	0.01581	35
150090-150744	150439	0.01444	0.01535	34
150340-150944	150639	0.01426	0.01355	30
150540-151144	150844	0.0136	0.014	31
150745-151368	151044	0.01208	0.01581	35
150945-151585	151244	0.01152	0.01671	37
151145-151800	151479	0.01973	0.02348	52
151369-152053	151685	0.0192	0.02122	47
151586-152302	151920	0.01727	0.02122	47
151801-152508	152165	0.01319	0.01897	42
152054-152708	152402	0.01468	0.01942	43
152303-152908	152608	0.01583	0.01942	43
152509-153108	152808	0.01201	0.01626	36
152709-153324	153008	0.01339	0.01761	39
152909-153524	153224	0.01249	0.01445	32
153109-153862	153424	0.02279	0.02122	47
153325-154062	153694	0.01918	0.01761	39
153525-154277	153962	0.01838	0.01851	41
153863-154494	154168	0.01057	0.01219	27
154063-154694	154382	0.00841	0.01084	24
154278-154894	154594	0.00524	0.00632	14
154495-155094	154794	0.00149	0.00271	6
154695-155297	154994	0.00241	0.00271	6
154895-155497	155197	0.00213	0.00226	5
155095-155697	155397	0.00252	0.00181	4
155298-155903	155597	0.00199	0.00181	4
155498-156112	155797	0.00177	0.00181	4
155698-156312	156003	0.00109	0.00135	3
155904-156660	156212	0.00288	0.00587	13
156113-156861	156412	0.00403	0.00903	20
156313-157061	156761	0.00546	0.0131	29
156661-157261	156961	0.003	0.00813	18
156862-157461	157161	0.00173	0.00497	11
157062-157661	157361	0.00191	0.00226	5
157262-157870	157561	0.00206	0.00271	6
157462-158070	157761	0.00191	0.00226	5
157662-158312	157970	0.00111	0.00181	4
157871-158512	158212	0.00125	0.00226	5
158071-158826	158412	0.0014	0.00271	6
158313-159026	158612	0.00072	0.00226	5
158513-159241	158926	0.00099	0.00226	5
158827-159490	159135	0.00113	0.00271	6
159027-159690	159390	0.00155	0.00361	8
159242-159896	159590	0.00129	0.00361	8
159491-160096	159790	0.00213	0.00542	12
159691-160302	159996	0.00213	0.00542	12
159897-160502	160202	0.00252	0.00497	11
160097-160702	160402	0.00383	0.00497	11
160303-160902	160602	0.00384	0.00497	11
160503-161147	160802	0.00331	0.00497	11
160703-161347	161002	0.00182	0.00361	8
160903-161547	161247	0.00233	0.00452	10
161148-161747	161447	0.00354	0.00677	15
161348-162001	161647	0.00462	0.00903	20
161548-162201	161901	0.00397	0.00768	17
161748-162401	162101	0.0029	0.00587	13
162002-162601	162301	0.00115	0.00316	7
162202-162801	162501	0.00177	0.00361	8
162402-163019	162701	0.00133	0.00226	5
162602-163225	162901	0.00204	0.00406	9
162802-163425	163125	0.00216	0.00632	14
163020-163631	163325	0.00476	0.00948	21
163226-164093	163528	0.00484	0.00903	20
163426-164293	163731	0.00368	0.00542	12
163632-164507	164193	0.00173	0.00316	7
164094-164707	164393	0.00235	0.00316	7
164294-164908	164607	0.00264	0.00406	9
164508-165140	164807	0.00228	0.00406	9
164708-165342	165040	0.00087	0.00271	6
164909-165542	165242	0.00072	0.00226	5
165141-165742	165442	0.00111	0.00181	4
165343-165942	165642	0.00082	0.0009	2
165543-166142	165842	0.00292	0.00361	8
165743-166343	166042	0.00275	0.00361	8
165943-166543	166242	0.00275	0.00361	8
166143-166743	166443	0.00107	0.00181	4
166344-166943	166643	0.00084	0.00181	4
166544-167143	166843	0.00158	0.00271	6
166744-167343	167043	0.00196	0.00226	5
166944-167543	167243	0.00183	0.00226	5
167144-167751	167443	0.00138	0.00226	5
167344-167951	167643	0.00117	0.00226	5
167544-168151	167851	0.00103	0.00181	4
167752-168351	168051	0.00074	0.0009	2
167952-168555	168251	0.00043	0.00135	3
168152-168762	168451	0.00043	0.00135	3
168352-168962	168662	0.00043	0.00135	3
168556-169167	168862	0	0	0
168763-169572	169062	0.00155	0.00181	4
168963-169776	169267	0.00418	0.00452	10
169168-169991	169675	0.00433	0.00497	11
169573-170191	169881	0.00374	0.00452	10
169777-170391	170091	0.00192	0.00271	6
169992-170668	170291	0.00289	0.00406	9
170192-170871	170560	0.00303	0.00452	10
170392-171131	170771	0.00349	0.00677	15
170669-171331	170971	0.0031	0.00677	15
170872-171531	171231	0.00242	0.00632	14
171132-171731	171431	0.00236	0.00452	10
171332-171931	171631	0.00179	0.00316	7
171532-172131	171831	0.00136	0.00181	4
171732-172331	172031	0.00014	0.00045	1
171932-172531	172231	0	0	0
172132-172731	172431	0.00042	0.0009	2
172332-172931	172631	0.00042	0.0009	2
172532-173147	172831	0.00071	0.00181	4
172732-173358	173047	0.00547	0.00497	11
172932-173558	173258	0.00561	0.00542	12
173148-173758	173458	0.00532	0.00452	10
173359-173964	173658	0.00042	0.0009	2
173559-174164	173858	0.00223	0.00271	6
173759-174365	174064	0.00308	0.00316	7
173965-174565	174264	0.00308	0.00316	7
174165-174765	174465	0.00195	0.00181	4
174366-174965	174665	0.00124	0.00181	4
174566-175209	174865	0.00165	0.00271	6
174766-175315	175058	0.00199	0.00327	6

## Sheet: 14
Table S8 The Pi value of 14 Curcuma species
Window	Midpoint	Pi	Theta	S
1-1200	600	0.00231	0.00337	11
401-1663	1000	0.00259	0.00337	11
801-2130	1446	0.00338	0.00399	13
1201-2530	1930	0.00356	0.00429	14
1664-2930	2330	0.00352	0.00491	16
2131-3330	2730	0.00282	0.00399	13
2531-3741	3130	0.00315	0.00429	14
2931-4181	3532	0.00449	0.00583	19
3331-4601	3966	0.00602	0.00859	28
3742-5023	4387	0.00606	0.00889	29
4182-5439	4807	0.00486	0.00736	24
4602-5938	5239	0.00451	0.00675	22
5024-6371	5641	0.00419	0.00644	21
5440-7551	6145	0.01322	0.01778	58
5939-7965	7345	0.01287	0.01656	54
6372-8380	7765	0.01458	0.0187	61
7552-8809	8179	0.00597	0.00767	25
7966-9284	8580	0.00505	0.00705	23
8381-9691	9084	0.00435	0.00613	20
8810-10101	9490	0.005	0.00736	24
9285-10508	9901	0.00514	0.00736	24
9692-10921	10301	0.00407	0.00583	19
10102-11321	10721	0.00282	0.00399	13
10509-11721	11121	0.00231	0.00337	11
10922-12121	11521	0.00125	0.00184	6
11322-12521	11921	0.00074	0.00123	4
11722-12923	12321	0.00111	0.00184	6
12122-13368	12721	0.0062	0.00644	21
12522-13773	13161	0.00634	0.00644	21
12924-14203	13573	0.00704	0.00736	24
13374-14626	13981	0.0025	0.00368	12
13774-15027	14403	0.00315	0.00429	14
14204-15427	14827	0.0019	0.00245	8
14627-15835	15227	0.00227	0.00307	10
15028-16239	15628	0.00167	0.00276	9
15428-16639	16039	0.00148	0.00245	8
15836-17074	16439	0.00347	0.0046	15
16240-17474	16865	0.00403	0.00552	18
16640-17908	17274	0.00472	0.00644	21
17075-18308	17687	0.00218	0.00337	11
17475-18708	18108	0.00199	0.00307	10
17909-19123	18508	0.00336	0.00429	14
18309-19523	18908	0.00405	0.00521	17
18709-19923	19323	0.00387	0.00491	16
19124-20323	19723	0.00333	0.0046	15
19524-20723	20123	0.00333	0.0046	15
19924-21123	20523	0.00333	0.0046	15
20324-21523	20923	0.00199	0.00307	10
20724-21923	21323	0.00255	0.00399	13
21124-22329	21723	0.00269	0.00399	13
21524-22729	22129	0.00306	0.0046	15
21924-23129	22529	0.00144	0.00215	7
22330-23529	22929	0.00093	0.00153	5
22730-23929	23329	0.00074	0.00123	4
23130-24329	23729	0.00125	0.00184	6
23530-24730	24129	0.00181	0.00276	9
23930-25130	24530	0.00181	0.00276	9
24330-25530	24930	0.00199	0.00307	10
24731-25930	25330	0.00106	0.00153	5
25131-26330	25730	0.00157	0.00215	7
25531-26751	26130	0.00194	0.00276	9
25931-27151	26551	0.0025	0.00368	12
26331-27551	26951	0.00194	0.00276	9
26752-27951	27351	0.00178	0.00215	7
27152-28357	27751	0.00229	0.00276	9
27552-28765	28151	0.00502	0.00705	23
27952-29274	28565	0.00718	0.01073	35
28358-29709	29062	0.0075	0.01104	36
28766-30128	29485	0.00694	0.01012	33
29275-30534	29926	0.00528	0.00736	24
29710-30952	30328	0.00549	0.00767	25
30129-31363	30747	0.0091	0.00951	31
30535-31846	31161	0.01044	0.01196	39
30953-32262	31570	0.01083	0.01288	42
31364-32677	32050	0.00639	0.01012	33
31847-33078	32472	0.00565	0.00889	29
32263-33538	32877	0.00495	0.00797	26
32678-33938	33337	0.00384	0.00613	20
33079-34425	33738	0.00398	0.00613	20
33539-34830	34225	0.00338	0.00491	16
33939-35251	34630	0.00356	0.00521	17
34426-35660	35050	0.00343	0.00521	17
34831-36079	35458	0.00519	0.00767	25
35252-36479	35869	0.00514	0.00736	24
35661-36879	36279	0.00333	0.0046	15
36080-37279	36679	0.00125	0.00184	6
36480-37679	37079	0.00093	0.00153	5
36880-38079	37479	0.00144	0.00215	7
37280-38479	37879	0.00171	0.00215	7
37680-38892	38279	0.00588	0.00552	18
38080-39337	38692	0.00593	0.00583	19
38480-39752	39137	0.00602	0.00644	21
38893-40184	39545	0.00333	0.00552	18
39338-40584	39984	0.00315	0.00521	17
39753-40984	40384	0.00241	0.00399	13
40185-41384	40784	0.00111	0.00184	6
40585-41784	41184	0.00111	0.00184	6
40985-42184	41584	0.00236	0.00368	12
41385-42584	41984	0.00181	0.00276	9
41785-42984	42384	0.00162	0.00245	8
42185-43384	42784	0.00056	0.00092	3
42585-43784	43184	0.00148	0.00245	8
42985-44184	43584	0.00241	0.00399	13
43385-44584	43984	0.00306	0.0046	15
43785-44984	44384	0.00287	0.00429	14
44185-45392	44784	0.00269	0.00399	13
44585-45800	45189	0.00273	0.00429	14
44985-46201	45600	0.00292	0.0046	15
45393-46601	46001	0.00347	0.0046	15
45801-47001	46401	0.00315	0.00429	14
46202-47401	46801	0.00259	0.00337	11
46602-47810	47201	0.00111	0.00184	6
47002-48252	47610	0.00352	0.00583	19
47402-48667	48016	0.00352	0.00583	19
47811-49067	48453	0.00426	0.00705	23
48253-49467	48867	0.00319	0.0046	15
48668-49963	49267	0.00394	0.00583	19
49068-50410	49763	0.00319	0.0046	15
49468-50815	50210	0.00148	0.00245	8
49964-51227	50611	0.0012	0.00153	5
50411-51637	51027	0.00176	0.00245	8
50816-52042	51432	0.00176	0.00245	8
51228-52446	51842	0.00167	0.00276	9
51638-52861	52242	0.00231	0.00337	11
52043-53261	52661	0.00269	0.00399	13
52447-53662	53061	0.00231	0.00337	11
52862-54062	53462	0.0013	0.00215	7
53262-54462	53862	0.00111	0.00184	6
53663-54926	54262	0.00296	0.00491	16
54063-55386	54684	0.0037	0.00613	20
54463-55813	55158	0.00407	0.00675	22
54927-56420	55605	0.00185	0.00307	10
55387-56820	56220	0.00204	0.00337	11
55814-57220	56620	0.00199	0.00307	10
56421-57620	57020	0.0025	0.00368	12
56821-58020	57420	0.00227	0.00307	10
57221-58420	57820	0.00231	0.00337	11
57621-58820	58220	0.00218	0.00337	11
58021-59220	58620	0.00231	0.00337	11
58421-59631	59020	0.00278	0.00368	12
58821-60053	59423	0.00361	0.0046	15
59221-60453	59851	0.00259	0.00337	11
59632-60853	60253	0.00278	0.00368	12
60054-61253	60653	0.00176	0.00245	8
60454-61700	61053	0.00375	0.00552	18
60854-62106	61456	0.00403	0.00583	19
61254-62506	61906	0.00495	0.00736	24
61701-62912	62306	0.00296	0.00429	14
62107-63312	62712	0.00255	0.00399	13
62507-63712	63112	0.00181	0.00276	9
62913-64167	63512	0.00333	0.0046	15
63313-64596	63912	0.00264	0.00368	12
63713-64996	64394	0.00333	0.0046	15
64168-65396	64796	0.00255	0.00399	13
64597-65819	65196	0.00398	0.00552	18
64997-66222	65617	0.00412	0.00552	18
65397-66658	66022	0.00375	0.00491	16
65820-67058	66422	0.00306	0.00368	12
66223-67458	66858	0.00204	0.00245	8
66659-67870	67258	0.00204	0.00245	8
67059-68314	67658	0.00218	0.00337	11
67459-68741	68076	0.00565	0.00736	24
67871-69141	68521	0.00528	0.00675	22
68315-69544	68941	0.005	0.00613	20
68742-69968	69341	0.00278	0.00399	13
69142-70422	69744	0.00333	0.00491	16
69545-70833	70206	0.00431	0.00644	21
69969-71235	70633	0.00361	0.00552	18
70423-71638	71033	0.00417	0.00644	21
70834-72054	71435	0.0044	0.00613	20
71236-72470	71846	0.00458	0.00644	21
71639-72877	72256	0.00481	0.00613	20
72055-73279	72677	0.00333	0.0046	15
72471-73719	73079	0.00296	0.00399	13
72878-74125	73479	0.00269	0.00399	13
73280-74533	73919	0.00218	0.00337	11
73720-74943	74326	0.00306	0.0046	15
74126-75343	74741	0.00329	0.00521	17
74534-75755	75143	0.00583	0.00828	27
74944-76163	75547	0.00509	0.00705	23
75344-76590	75963	0.00583	0.00828	27
75756-77028	76367	0.00366	0.00583	19
76164-77456	76812	0.00405	0.00644	21
76591-77856	77228	0.0034	0.00491	16
77029-78256	77656	0.00414	0.00552	18
77457-78656	78056	0.00389	0.00491	16
77857-79056	78456	0.00269	0.00337	11
78257-79503	78856	0.00245	0.00337	11
78657-79913	79256	0.00394	0.00491	16
79057-80325	79713	0.00412	0.00521	17
79504-80746	80114	0.00343	0.00429	14
79914-81153	80529	0.00241	0.00399	13
80326-81553	80953	0.00222	0.00368	12
80747-81973	81353	0.00269	0.00399	13
81154-82374	81753	0.00157	0.00215	7
81554-82778	82173	0.00139	0.00184	6
81974-83178	82578	0.00111	0.00184	6
82375-83598	82978	0.00313	0.00429	14
82779-83998	83398	0.00313	0.00429	14
83179-84398	83798	0.00275	0.00368	12
83599-84798	84198	0.00162	0.00245	8
83999-85209	84598	0.00181	0.00276	9
84399-85612	85000	0.00273	0.00429	14
84799-86018	85409	0.00259	0.00429	14
85210-86443	85812	0.00306	0.0046	15
85613-86843	86243	0.00301	0.00429	14
86019-87243	86643	0.00301	0.00429	14
86444-87645	87043	0.00431	0.00644	21
86844-88052	87445	0.00412	0.00613	20
87244-88492	87852	0.00375	0.00552	18
87646-88892	88292	0.00218	0.00337	11
88053-89298	88692	0.00222	0.00368	12
88493-89712	89098	0.00319	0.00491	16
88893-90112	89498	0.00315	0.0046	15
89299-90515	89912	0.00255	0.00337	11
89713-90915	90315	0.0012	0.00153	5
90113-91315	90715	0.00069	0.00092	3
90516-91715	91115	0.00019	0.00031	1
90916-92115	91515	0	0	0
91316-92515	91915	0.00019	0.00031	1
91716-92915	92315	0.00037	0.00061	2
92116-93315	92715	0.00037	0.00061	2
92516-93724	93115	0.00019	0.00031	1
92916-94124	93524	0.00037	0.00061	2
93316-94524	93924	0.00056	0.00092	3
93725-94948	94324	0.00056	0.00092	3
94125-95348	94724	0.00037	0.00061	2
94525-95748	95148	0.00056	0.00092	3
94949-96148	95548	0.00056	0.00092	3
95349-96548	95948	0.00074	0.00123	4
95749-96948	96348	0.00056	0.00092	3
96149-97348	96748	0.00056	0.00092	3
96549-97748	97148	0.00051	0.00061	2
96949-98148	97548	0.00032	0.00031	1
97349-98548	97948	0.00032	0.00031	1
97749-98948	98348	0	0	0
98149-99348	98748	0.00019	0.00031	1
98549-99748	99148	0.00056	0.00092	3
98949-100148	99548	0.00074	0.00123	4
99349-100553	99948	0.00056	0.00092	3
99749-100953	100348	0.00019	0.00031	1
100149-101353	100753	0.00042	0.00031	1
100554-101753	101153	0.00074	0.00061	2
100954-102153	101553	0.00074	0.00061	2
101354-102553	101953	0.00051	0.00061	2
101754-102953	102353	0.00019	0.00031	1
102154-103353	102753	0.00056	0.00092	3
102554-103753	103153	0.00056	0.00092	3
102954-104153	103553	0.00056	0.00092	3
103354-104553	103953	0.00019	0.00031	1
103754-104953	104353	0.00037	0.00061	2
104154-105354	104753	0.00176	0.00245	8
104554-105754	105154	0.00176	0.00245	8
104954-106177	105554	0.00157	0.00215	7
105355-106615	105954	0.00037	0.00061	2
105755-107015	106377	0.00056	0.00092	3
106178-107415	106815	0.00056	0.00092	3
106616-107815	107215	0.00037	0.00061	2
107016-108215	107615	0.00056	0.00092	3
107416-108615	108015	0.00037	0.00061	2
107816-109015	108415	0.00069	0.00092	3
108216-109421	108815	0.00032	0.00031	1
108616-109821	109215	0.00102	0.00123	4
109016-110221	109621	0.00069	0.00092	3
109422-110665	110021	0.00088	0.00123	4
109822-111074	110455	0.00037	0.00061	2
110222-111474	110874	0.00037	0.00061	2
110666-111876	111274	0.00037	0.00061	2
111075-112276	111674	0.00037	0.00061	2
111475-112676	112076	0.00037	0.00061	2
111877-113076	112476	0.00019	0.00031	1
112277-113476	112876	0.00037	0.00061	2
112677-113876	113276	0.00056	0.00092	3
113077-114277	113676	0.00144	0.00215	7
113477-114677	114077	0.00162	0.00245	8
113877-115089	114477	0.00181	0.00276	9
114278-115489	114889	0.00093	0.00153	5
114678-115889	115289	0.00111	0.00184	6
115090-116289	115689	0.00093	0.00153	5
115490-116689	116089	0.00093	0.00153	5
115890-117089	116489	0.00106	0.00153	5
116290-117489	116889	0.0012	0.00153	5
116690-117889	117289	0.0012	0.00153	5
117090-118289	117689	0.00032	0.00031	1
117490-118689	118089	0.00051	0.00061	2
117890-119089	118489	0.00069	0.00092	3
118290-119615	118889	0.00794	0.01165	38
118690-120015	119289	0.0091	0.0138	45
119090-120415	119815	0.01081	0.01594	52
119616-120815	120215	0.00394	0.00583	19
120016-121215	120615	0.00356	0.00521	17
120416-121615	121015	0.00259	0.00429	14
120816-122022	121415	0.00523	0.00797	26
121216-122512	121816	0.0078	0.01134	37
121616-122914	122275	0.01025	0.0138	45
122023-123376	122712	0.01067	0.01472	48
122513-123776	123151	0.00838	0.01134	37
122915-124176	123576	0.00574	0.00859	28
123377-124576	123976	0.00405	0.00521	17
123777-125001	124376	0.00625	0.00675	22
124177-125401	124776	0.00685	0.00736	24
124577-125801	125201	0.00581	0.00644	21
125002-126201	125601	0.00241	0.00337	11
125402-126601	126001	0.00181	0.00276	9
125802-127002	126401	0.00148	0.00245	8
126202-127467	126802	0.00162	0.00245	8
126602-127867	127267	0.00194	0.00276	9
127003-128271	127667	0.00324	0.00491	16
127468-128673	128071	0.00375	0.00552	18
127868-129100	128471	0.00495	0.00705	23
128272-129500	128900	0.00366	0.00491	16
128674-129900	129300	0.00319	0.0046	15
129101-130302	129700	0.0013	0.00215	7
129501-130787	130100	0.01319	0.0138	45
129901-131201	130552	0.01375	0.01472	48
130303-131601	131001	0.01481	0.01625	53
130788-132001	131401	0.0037	0.00521	17
131202-132401	131801	0.00329	0.00429	14
131602-132801	132201	0.00287	0.00337	11
132002-133247	132601	0.00333	0.0046	15
132402-133675	133001	0.00542	0.00736	24
132802-134075	133447	0.00551	0.00797	26
133248-134475	133875	0.00676	0.00981	32
133676-134875	134275	0.00625	0.0092	30
134076-135278	134675	0.00907	0.01226	40
134476-135678	135075	0.00796	0.01042	34
134876-136078	135478	0.00625	0.00828	27
135279-136478	135878	0.00264	0.00368	12
135679-136878	136278	0.00106	0.00153	5
136079-137278	136678	0.00051	0.00061	2
136479-137678	137078	0.00019	0.00031	1
136879-138078	137478	0.00088	0.00123	4
137279-138478	137878	0.0012	0.00153	5
137679-138878	138278	0.00139	0.00184	6
138079-139278	138678	0.00088	0.00123	4
138479-139678	139078	0.00093	0.00153	5
138879-140090	139478	0.00093	0.00153	5
139279-140490	139878	0.00111	0.00184	6
139679-140890	140290	0.00162	0.00245	8
140091-141291	140690	0.00181	0.00276	9
140491-141691	141091	0.00162	0.00245	8
140891-142091	141491	0.00074	0.00123	4
141292-142491	141891	0.00037	0.00061	2
141692-142891	142291	0.00019	0.00031	1
142092-143293	142691	0.00037	0.00061	2
142492-143693	143091	0.00037	0.00061	2
142892-144093	143493	0.00019	0.00031	1
143294-144546	143893	0.00037	0.00061	2
143694-144946	144302	0.00037	0.00061	2
144094-145346	144746	0.00106	0.00153	5
144547-145752	145146	0.00069	0.00092	3
144947-146152	145552	0.00069	0.00092	3
145347-146552	145952	0.00032	0.00031	1
145753-146952	146352	0.00069	0.00092	3
146153-147352	146752	0.00069	0.00092	3
146553-147752	147152	0.00037	0.00061	2
146953-148152	147552	0.00037	0.00061	2
147353-148571	147952	0.00056	0.00092	3
147753-148994	148352	0.00074	0.00123	4
148153-149394	148771	0.00037	0.00061	2
148572-149795	149194	0.00139	0.00184	6
148995-150195	149594	0.00176	0.00245	8
149395-150595	149995	0.00176	0.00245	8
149796-150995	150395	0.00056	0.00092	3
150196-151395	150795	0	0	0
150596-151795	151195	0.00056	0.00092	3
150996-152195	151595	0.00056	0.00092	3
151396-152595	151995	0.00074	0.00123	4
151796-152995	152395	0.00019	0.00031	1
152196-153395	152795	0.00051	0.00061	2
152596-153795	153195	0.00074	0.00061	2
152996-154195	153595	0.00074	0.00061	2
153396-154600	153995	0.00042	0.00031	1
153796-155000	154400	0.00019	0.00031	1
154196-155400	154800	0.00037	0.00061	2
154601-155800	155200	0.00056	0.00092	3
155001-156200	155600	0.00056	0.00092	3
155401-156600	156000	0.00037	0.00061	2
155801-157000	156400	0.00019	0.00031	1
156201-157400	156800	0	0	0
156601-157800	157200	0.00032	0.00031	1
157001-158200	157600	0.00051	0.00061	2
157401-158600	158000	0.00088	0.00123	4
157801-159000	158400	0.00056	0.00092	3
158201-159400	158800	0.00074	0.00123	4
158601-159800	159200	0.00056	0.00092	3
159001-160224	159600	0.00056	0.00092	3
159401-160624	160024	0.00037	0.00061	2
159801-161024	160424	0.00056	0.00092	3
160225-161433	160824	0.00056	0.00092	3
160625-161833	161224	0.00037	0.00061	2
161025-162233	161633	0	0	0
161434-162633	162033	0.00019	0.00031	1
161834-163033	162433	0.00037	0.00061	2
162234-163433	162833	0.00037	0.00061	2
162634-163833	163233	0.00019	0.00031	1
163034-164233	163633	0.00019	0.00031	1
163434-164636	164033	0.00051	0.00061	2
163834-165036	164433	0.0012	0.00153	5
164234-165293	164761	0.00159	0.0021	6
